# Supplementary material for: Agronomic performance of cocoa production type systems in Colombia
Source: PLoS One. 2025 Dec 3;20(12):e0337624. doi: 10.1371/journal.pone.0337624 (PMC12674545; doi:10.1371/journal.pone.0337624)
Supplement: S1 File — (XLSX) [file pone.0337624.s001.xlsx]

## Sheet: Abbreviations
Abbreviations
Cocoa bean kg ha-1 yr-1
IMa	IMa: Occurrence of Monalonion dissimulatum
IMi	IMi: Occurrence of Moniliophthora roreri
PSMd	PSMd Percentage of severity of Monalonion dissimulatum
PSEMr	PSEMr Percentage of external severity of Moniliophthora roreri
PSIMr	PSIMr Percentage of internal severity of Moniliophthora roreri
ESEPh	ESEPh Percentage of external severity of Phytophthora
CT	Number of cocoa trees
CS	Companion individuals
TS	Timber individuals
EFS	Food species individuals
OS	Other companion individuals
MS	Musaceae individuals
FSE	Leguminous individuals
SCS	Companion shade
RCS	Richness of companion individuals
SWSCS	Shannon Weaver index of companion individuals
RUCS	Richness of potential uses
SWUCS	Shannon Weaver index of potential uses

## Sheet: Tabla 3, Fig 1, Fig 4
ID_Encuesta	Producer	Age classification	ConglomeradoEMV	Cocoa bean kg ha-1 yr-1	IMa	IMi	PSMd	PSEMr	PSIMr	ESEPh	CT	CS	TS	EFS	OS	MS	AS	FSE	SCS	RCS	SWSCS	SSCS	RUCS	SWUCS	SUCS	CoTrain	PAs	DeCaAc	ExCoPr	CoKno	LeCoTe	CoAr
ID_Caqueta_16	16	1	Diversificados	946.906	74.2332	0.432083	0.875	2.875	2.875		710	190	30	20	15	105	0	20	6.49	7.25	1.52216	0.284512	6.75	1.59593	0.214452	15	1	16	6.5	5	0	2
ID_Caqueta_14	14	1	Ganaderos-Externos	758.981	19.2664	8.05717	0.32	0.96	1.3		670	390	110	110	10	160	0	0	12.67	6	1.38766	0.275304	6	1.59125	0.209341	3	1	16	4	4	0	5
ID_Caqueta_19	19	1	Cacaocultores	914.315	53.2902	4.92129	0.58	0.13	0.16		680	85	20	0	5	45	15	0	23.83	4	1.25227	0.22619	5.5	1.58288	0.19499	3	1	32	3	3	0	2.5
ID_Caqueta_27	27	1	Ganaderos-Externos	217.359	35.9285	39.9742	0.5	1.46	1.83	1.16	440	95	20	10	0	65	0	0	5.69	2.5	0.69297	0.538889	5.5	1.58202	0.194505	3	1	8	8	4	1	2
ID_Caqueta_28	28	1	Diversificados		46.1111	2.77778	0.458333	0.0638298	0.166667	1	660	180	140	20	10	10	0	0	17.66	7	1.42806	0.313725	7	1.48929	0.268293	4	1	12	7	4	2	1
ID_Caqueta_4	4	1	Ganaderos-Externos	715.302	65.0782	29.5391	0.615385	0.769231	0.820513	1.07692	630	220	200	0	10	0	0	10	18.22	4	0.822561	0.545455	4	1.02716	0.390244	5	1	6	4	3	0	1
ID_Caqueta_24	24	1	Diversificados	252.19	58.5983	7.68025	0.76	0.31	0.55	1.17	415	225	180	5	40	0	0	0	77.15	4.5	0.864099	0.546228	5.5	1.27195	0.300119	3	0	16	8	4	2	5
ID_Caqueta_24	24	1	Diversificados	792.375	47.5444	7.67587	1.07143	0.47619	0.595238	1.21429	730	430	260	0	170	0	0	0	29.8	4	0.931728	0.431894	4	1.16886	0.331835	3	0	16	8	4	2	5
ID_Caqueta_23	23	1	Diversificados		69.0056	1.47059	0.644444	0.0888889	0.111111	1.17778	600	840	440	340	0	0	60	0	72.14	9	1.26511	0.359438	8	1.57569	0.243936	4	0	48	10	3	2	4.5
ID_Caqueta_25	25	1	Cacaocultores	436.28	69.0459	4.91574	1.28224	0.131633	0.202041	1.19	790	325	145	60	105	0	15	0	30.205	7	1.34967	0.345918	7	1.44726	0.290632	7	1	8	7	4	2	1.5
ID_Caqueta_34	34	1	Diversificados	466.882	23.1529	14.6726	0.148182	0.594545	0.840909	1.23636	615	295	80	90	55	5	35	30	41.665	13.5	2.16831	0.130918	7	1.6053	0.242517	8	1	12	8	4	2	3.5
ID_Caqueta_34	34	1	Diversificados	536.28	25.7879	9.83333	0.148936	0.617021	0.957447	1.02128	690	180	80	50	20	20	0	10	22.17	13	2.44715	0.0457516	8	1.84054	0.178824	8	1	12	8	4	2	3.5
ID_Caqueta_33	33	3	Ganaderos-Externos	1106.9	38.4693	1.77748	0.45	0.18	0.26	1.04	1005	225	70	25	0	120	0	10	11.33	5.5	1.39618	0.293924	5.5	1.59299	0.202691	10	1	48	14	5	2	7
ID_Caqueta_33	33	3	Ganaderos-Externos	692.442	36.6569	8.76418	0.5	0.28	0.52	1	680	190	55	60	10	65	0	0	23.395	9	1.96323	0.135225	6.5	1.6674	0.193528	10	1	48	14	5	2	7
ID_Caqueta_36	36	2	Diversificados	551.186	0.892857	48.4442	0.03	1.61	1.97	1.03	715	405	20	60	30	295	0	0	17.06	9	1.3429	0.429467	6.5	1.57447	0.218723	3	1	3	8	2	0	1
ID_Caqueta_35	35	3	Ganaderos-Externos	434.002	20.6756	12.3749	0.18	0.52	0.7	1.06	580	320	40	70	20	190	0	0	12.46	8	1.68926	0.199597	7	1.6	0.213388	10	1	8	7	5	0	1
ID_Caqueta_35	35	1	Ganaderos-Externos	494.603	2.08333	7.7381	0.04	0.14	0.2	1.1	680	150	0	20	0	130	0	0	0	3	0.860851	0.466667	4	1.38374	0.237662	10	1	8	7	5	0	1
ID_Caqueta_39	39	2	Ganaderos-Externos	399.65	38.1107	37.995	0.2	1.82	2.2	1.36	480	430	200	20	10	190	0	10	34.38	9	1.72398	0.212625	5	1.55832	0.217032	4	1	6	22	4	2	0.75
ID_Caqueta_44	44	1	Ganaderos-Externos	883.459	18.329	1.21951	0.18	0	0	1	810	130	100	0	10	20	0	0	8.38	5	1.41274	0.217949	5	1.28009	0.310345	4	1	16	6	4	2	2.5
ID_Caqueta_44	44	1	Ganaderos-Externos	1242.66	23.874	3.1994	0.26	0.16	0.2	1.04	790	140	10	80	0	50	0	0	3.45	6	1.64885	0.153846	6	1.56247	0.209796	4	1	16	6	4	2	2.5
ID_Caqueta_38	38	3	Diversificados	897.627	38.9981	2.05711	0.43	0.02	0	1.06	790	30	0	25	0	0	0	5	10.975	2	0.627741	0.25	4.5	1.47857	0.154457	1	1	16	2	4	1	0.25
ID_Caqueta_37	37	3	Diversificados	1380.72	42.4958	0.618178	0.62	0.06	0.02	1	1140	60	60	0	0	0	0	0	3.75	1	0	1	2	0.693147	0.454545	3	0	16	8	3	0	1.5
ID_Caqueta_30	30	1	Diversificados	566.568	0	2.22351	0	0.05	0.02	1	515	370	315	15	0	40	0	0	60.9	3	0.514257	0.726293	6.5	1.48899	0.250708	6	1	24	3	3	1	4
ID_Caqueta_3	3	3	Externos-Cacaoteros	564.649	66.8503	15.539	0.98	1.6	1.6	1	700	80	20	20	30	0	0	10	18.73	6	1.73287	0.0714286	6	1.68077	0.161765	6	0	8	0	3	0	1.5
ID_Caqueta_32	32	1	Ganaderos-Externos	1057.22	0.142857	2.25885	0	0.12	0.1	1	820	310	160	10	60	20	50	10	25.38	12	2.03834	0.15914	8	1.65415	0.245875	2	1	48	6	5	2	1.5
ID_Caqueta_31	31	1	Diversificados	734.408	4.67268	14.6405	0.14	1.01	1.39	1.1	765	235	155	30	40	5	5	0	22.395	8.5	1.41754	0.363077	7	1.51951	0.269204	6	1	4	6	2.5	1	1
ID_Caqueta_52	52	1	Ganaderos-Externos	998.532	30.5411	1.0274	0.48	0	0	1.14	960	190	130	20	30	10	0	0	19.81	10	2.0244	0.122807	8	1.73386	0.208195	3	1	16	13	4.5	1	5
ID_Caqueta_52	52	3	Ganaderos-Externos	884.227	21.9404	4.60365	0.16	0.36	0.5	1.08	980	240	170	20	0	50	0	0	22.77	8	1.61692	0.242754	8	1.85298	0.17401	3	1	16	13	4.5	1	5
ID_Caqueta_52	52	1	Ganaderos-Externos	1037.54	10.1785	2.66698	0.1	0.02	0.1	1.04	1080	270	220	0	40	0	0	10	17.66	9	1.74681	0.19943	5	1.10634	0.381176	3	1	16	13	4.5	1	5
ID_Caqueta_49	49	1	Ganaderos-Externos	935.712	30.4922	7.78611	0.3	0.46	0.81	1.28	785	670	5	260	40	265	0	100	20.45	7.5	1.49922	0.258503	6.5	1.63606	0.209077	5	0	16	4	2	2	1
ID_Caqueta_46	46	3	Ganaderos-Externos	471.527	2.32558	1.06589	0	0.14	0.3	1	740	130	130	0	0	0	0	0	8.58	1	0	1	2	0.689671	0.481884	4	0	8	9	4	1	1.5
ID_Caqueta_7	7	3	Externos-Cacaoteros	649.43	63.354	28.0384	0.782448	1.49484	1.50436	1.05097	730	30	18	7	2	0	0	3	24.1267	2.33333	0.739299	0.166667	3.83333	1.17109	0.192236	10	0	40	7	4	0	6
ID_Caqueta_7	7	3	Externos-Cacaoteros		43.1818	57.3232	0.66	1.86	1.9	1	630	70	60	10	0	0	0	0	9.61	5	1.54983	0.0952381	7	1.62422	0.205882	10	0	40	7	4	0	6
ID_Caqueta_7	7	3	Externos-Cacaoteros	584.426	40.1696	48.2468	0.76	1.4	1.52	1	650	80	50	10	20	0	0	0	14.49	5	1.55958	0.107143	8	1.65811	0.222222	10	0	40	7	4	0	6
ID_Caqueta_7	7	3	Externos-Cacaoteros	779.895	59.8248	38.4582	0.825833	0.605	0.748056	1	603	77	50	7	0	20	0	0	9.73	3	0.92253	0.338384	4.33333	1.24833	0.285229	10	0	40	7	4	0	6
ID_Caqueta_50	50	1	Diversificados	428.949	5.79801	33.4964	0.14	0.82	1.8	1.08	540	320	250	10	0	60	0	0	25.01	5	0.876145	0.540323	8	1.68225	0.211221	5	1	8	4	2	1	2
ID_Caqueta_58	58	1	Ganaderos-Externos	710.618	2.21532	1.0027	0.02	0.04	0.05	1	880	110	35	0	5	70	0	0	13.555	3.5	0.954485	0.395238	5.5	1.57587	0.194225	1	1	16	9	4	2	3
ID_Caqueta_10	10	1	Ganaderos-Externos	375.877	39.9136	55.1235	1.56	0	0	1	490	600	10	20	20	0	550	0	22.08	5	0.397851	0.839548	6	1.22863	0.312158	10	1	5	5	2	2	2.5
ID_Caqueta_10	10	1	Ganaderos-Externos	448.052	36.2113	30.4394	1.65789	0.210526	0.131579	1	510	220	50	120	0	40	0	10	28.14	11	2.24808	0.0779221	8	1.76988	0.180696	10	1	5	5	2	2	2.5
ID_Caqueta_1	1	3	Ganaderos-Externos	418.814	54.3212	0.583563	0.744681	3	5		700	60	50	0	10	0	0	0	12.2	5	1.56071	0.0666667	4	1.12693	0.318182	0	1	16	5	1	1	3
ID_Caqueta_1	1	1	Ganaderos-Externos	523.629	57.4861	1.1466	0.617021	3.75	4		800	360	320	20	20	0	0	0	25.13	7	1.12768	0.463492	7	1.0847	0.406146	0	1	16	5	1	1	3
ID_Huila_3	3	2	Cacaocultores		52.7419	22.2043	1.44	0.7	0.7	2.92	640	90	50	10	0	30	0	0	60.6828	4	1.14906	0.305556	6	1.75568	0.151724	5	1	16	20	5	2	2
ID_Huila_10	10	1	Cacaocultores	855.403	57.0499	25.2365	2.72	0.94	1.26	1.32	1150	390	10	40	0	340	0	0	12.2986	5	0.948054	0.506073	6	1.44661	0.238689	8	0	9	8	5	2	4
ID_Huila_28	28	2	Cacaocultores	683.521	71.3855	9.8	3.4	0.2	0.2	1.16	760	90	40	0	0	50	0	0	32.489	2	0.686962	0.444444	6	1.74677	0.157258	6	1	32	55	3	2	3
ID_Huila_42	42	2	Cafeteros-Cacaoteros		89.1667	0	2.9	0	0	1.2	330	990	0	20	0	960	0	10	1.18783	3	0.155082	0.940219	4	1.38626	0.248085	0	0	16	40	4	1	5
ID_Huila_26	26	3	Externos-Cacaoteros	473.58	76.503	4.00531	3.15	0.35	0.35	1.07	800	105	5	35	0	55	0	10	15.9475	4.5	1.3331	0.223443	6.5	1.69338	0.175075	10	1	2	5	2	1	1.75
ID_Huila_55	55	3	Cafeteros-Cacaoteros	1032.47	55.1594	3.01135	3.08	0.22	0.26	1.14	1080	180	10	40	0	60	0	70	24.3405	5	1.38234	0.248366	7	1.75729	0.178258	10	1	21	20	4	2	2
ID_Huila_55	55	3	Cafeteros-Cacaoteros	760.587	35.1175	8.10458	2.34	0.06	0.04	1.3	1050	190	60	50	0	70	0	10	38.0152	9	2.01381	0.105263	7	1.84153	0.160273	10	1	21	20	4	2	2
ID_Huila_58	58	2	Diversificados	555.286	38.8077	6.46143	2.89	0.67	0.7	1.04	730	100	60	10	0	10	0	20	40.5213	3.5	1.1309	0.282051	6.5	1.66236	0.192868	20	1	40	48	4	2	7
ID_Huila_53	53	3	Cacaocultores	766.556	54.5073	3.64913	3.07	0.06	0.09	1.18	925	255	50	75	0	120	0	10	35.2205	7	1.69561	0.178736	7	1.70772	0.188646	20	1	8	8	4	2	2
ID_Huila_47	47	2	Ganaderos-Externos	1068.15	46.0561	0.959545	3.04	0.2	0.2	1.04	1335	145	50	10	0	70	0	15	40.0807	5	1.40071	0.231731	6.5	1.75361	0.171559	3	1	24	15	3	2	3
ID_Huila_48	48	3	Diversificados	727.492	36.2305	14.5425	2.73	0.6	0.72	1.44	770	160	30	5	0	120	0	5	22.5353	3	0.644467	0.565952	6.5	1.66503	0.183153	20	1	48	3	4	2	4
ID_Huila_48	48	3	Diversificados	922.752	34.6071	10.4623	2.18	0.5	0.6	1.26	840	70	30	10	0	30	0	0	36.298	5	1.54983	0.0952381	6	1.76231	0.141304	20	1	48	3	4	2	4
ID_Huila_51	51	3	Externos-Cacaoteros	667.623	57.3761	9.33502	2.4	0.8	0.8	1.2	710	130	40	60	0	10	0	20	67.0143	6	1.62602	0.166667	7	1.88693	0.14449	6	0	8	20	4	2	3
ID_Huila_7	7	3	Cacaocultores	412.18	62.806	1.96801	3.25	0.23	0.25	1.19	535	235	40	130	15	50	0	0	53.3913	7.5	1.74604	0.17674	6.5	1.71049	0.188662	3	0	24	4	4	1	1
ID_Huila_70	70	3	Cacaocultores	1041.53	42.3178	14.4402	2.44	0.62	0.8	1.3	1440	250	130	30	10	80	0	0	18.5875	8	1.57697	0.246667	8	1.72256	0.19863	70	1	16	30	4	2	1.5
ID_Huila_2	2	3	Diversificados	792.492	61.303	5.09783	2.07	0.89	0.94	1.05	915	90	55	20	10	0	0	5	51.1863	3	0.892787	0.402778	6.5	1.68952	0.174749	8	1	8	12	4	2	1
ID_Huila_60	60	2	Externos-Cacaoteros	1100.9	34.7205	7.95691	2.46	0.54	0.56	1.22	1470	300	250	0	0	10	40	0	6.03305	4	0.673915	0.648276	6	1.24048	0.341474	5	0	16	23	5	1	3
ID_Huila_68	68	3	Cacaocultores	1130.38	43.5634	9.03934	2.77	0.53	0.58	1.51	1625	260	10	10	0	240	0	0	4.99626	3	0.227469	0.906098	6	1.445	0.232751	5	1	48	35	5	2	4
ID_Huila_68	68	1	Cacaocultores	1181.36	47.3129	3.63826	3.12	0.3	0.38	1.16	1450	120	50	10	0	10	0	50	18.892	6	1.53965	0.19697	8	1.78218	0.189655	5	1	48	35	5	2	4
ID_Huila_73	73	2	Externos-Cacaoteros	1150.73	47.708	3.32865	2.94	0.4	0.44	1.12	1435	135	35	5	0	95	0	0	14.2692	4	0.901019	0.499351	6	1.67744	0.183502	30	1	28	18	4	2	1.5
ID_Huila_126	126	2	Externos-Cacaoteros	760.644	22.827	0	1.57	0	0	1.08	1100	200	95	15	0	90	0	0	14.2462	6	1.38009	0.281579	7.5	1.77861	0.177442	5	1	24	20	4	2	3
ID_Huila_128	128	2	Externos-Cacaoteros	765.888	22.1899	12.2915	1.48	1.09	1.2	1.22	1070	140	75	25	0	40	0	0	31.3468	5	1.42838	0.193074	7	1.72486	0.175803	4	1	16	22	5	1	1.5
ID_Huila_4	4	1	Cacaocultores		40.2941	1.07843	3.3	0.2	0.2	1.18	950	610	10	60	0	500	0	40	32.9706	5	0.681472	0.678142	7	1.55311	0.225414	10	0	16	38	4	2	2.5
ID_Huila_4	4	3	Cacaocultores	624.8	16.5066	2.9844	1.74	0.5	0.44	1.02	840	250	40	80	0	130	0	0	15.1357	3	0.997874	0.373333	7	1.76977	0.179757	10	0	16	38	4	2	2.5
ID_Huila_151	151	3	Diversificados	608.212	8.3773	2.09517	1.78	0.58	0.3	1.16	900	150	10	120	0	0	0	20	6.15068	4	0.988154	0.447619	7	1.667	0.193816	5	1	48	7.5	4	1	3.5
ID_Huila_155	155	2	Ganaderos-Externos	715.129	53.3352	5.03883	4.02	0.54	0.6	1	720	120	40	20	40	20	0	0	51.4065	7	1.79176	0.121212	7	1.7364	0.183908	8	1	18	78	3.5	2	5
ID_Huila_154	154	2	Ganaderos-Externos	886.651	37.4526	4.2174	3.18	0.255	0.235	1.275	978	55	30	15	0	8	0	2	40.0866	3.75	1.08471	0.336111	4.75	1.3066	0.242857
ID_Huila_152	152	2	Cacaocultores	520.224	54.4022	0.271739	3.46	0	0	1.04	840	110	110	0	0	0	0	0	66.5457	2	0.474139	0.672727	4	1.13953	0.336957	8	1	18	1	4	1	2
ID_Huila_1	1	2	Ganaderos-Externos	551.287	68.8326	2.49174	3.05333	0.2	0.22	1	667	287	40	43	3	187	0	13	25.8156	6.33333	1.45795	0.274188	6.66667	1.63597	0.204866	3	0	24	30	4	1	2
ID_Huila_6	6	1	Externos-Cacaoteros	988.866	50.458	0.15873	3.04	0.02	0.01	1.18	990	270	15	20	0	235	0	0	18.6605	5	0.731878	0.655649	6.5	1.53003	0.223843	20	1	6	8	3	2	2
ID_Huila_167	167	3	Diversificados	550.596	51.444	1.74015	3.44	0.32	0.4	1.14	770	230	30	110	0	90	0	0	13.0963	7	1.56838	0.229249	7	1.55838	0.219328	3	0	48	20	4	2	3
ID_Huila_167	167	1	Diversificados	1345.93	66.937	1.35194	4.05	0.12	0.2	1.03	1250	180	125	35	0	20	0	0	30.2424	5	1.45886	0.214286	8	1.88998	0.165635	3	0	48	20	4	2	3
ID_Huila_81	81	3	Cacaocultores	845.839	42.6385	10.5045	2.55	0.98	1.05	1.18	1120	325	5	45	0	215	0	60	16.2948	6	1.37899	0.295755	6.5	1.63826	0.200818	8	1	28	6	4	2	2
ID_Huila_15	15	3	Cafeteros-Cacaoteros	803.68	25.3188	13.1338	2.01	0.9	1.13	1.15	1160	301	5	82	0	190	0	0	16.4041	5	0.866096	0.54508	5.5	1.35654	0.291141	10	0	9	30	5	2	3
ID_Huila_150	150	3	Diversificados	959.321	36.9069	0.805527	3.46	0.12	0.2	1	930	450	0	30	0	420	0	0	3.63426	3	0.585618	0.685859	4	1.38586	0.245955	40	1	18	12	4	2	1
ID_Huila_14	14	3	Diversificados	887.495	59.0611	9.26297	3.16	0.66	0.81	1.19	795	470	10	280	0	180	0	0	18.4296	5.5	0.71775	0.66256	6	1.43228	0.263242	2	0	35	4	5	2	1
ID_Meta_1	1	1	Ganaderos-Externos	768.552	32.539	90.149	2.475	0.605	0.235	1.685	968	188	28	15	2	55	0	88	24.1147	5.75	1.2578	0.355647	7	1.63227	0.221699	2	0	17.1429	18	3.21	2	3
ID_Meta_1	1	1	Ganaderos-Externos	1359.96	18.8523	56.4546	2.52	0.34	0.3	1.34	1040	220	0	10	0	0	0	210	46.2921	2	0.184907	0.909091	6	1.04296	0.407956	2	0	17.1429	18	3.21	2	3
ID_Meta_10	10	1	Cacaocultores	1532.04	12.0126	28.6086	1.52	0.42	0.46	1.02	1210	100	10	30	0	30	0	30	27.0619	6	1.64342	0.133333	7	1.76284	0.167558	6	1	6.85714	12	4.11	2	13
ID_Meta_10	10	1	Cacaocultores	1067.28	10.0037	18.3014	1.66	0.5	0.56	1	1060	30	10	20	0	0	0	0	3.87803	3	1.09861	0	6	1.72019	0.109091	6	1	6.85714	12	4.11	2	13
ID_Meta_10	10	1	Cacaocultores	1240.88	13.1904	17.8829	1.2	0.78	0.86	1.08	970	50	10	40	0	0	0	0	10.1425	2	0.500402	0.6	5	1.51911	0.183007	6	1	6.85714	12	4.11	2	13
ID_Meta_10	10	1	Cacaocultores	1452.18	17.6469	14.954	1.32	0.76	0.84	1.12	950	10	0	0	0	0	0	10	2.58337	1	0	0	1	0	0	6	1	6.85714	12	4.11	2	13
ID_Meta_19	19	1	Externos-Cacaoteros	685.282	19.6344	33.5246	1.91	0.44	0.56	1.01	555	160	45	5	5	80	0	25	11.5395	5.5	1.36993	0.275518	6	1.60125	0.204745	3	0	24	5	2.68	2	1.75
ID_Meta_11	11	1	Ganaderos-Externos	1365.29	14.558	23.6803	1.408	0.196	0.244	1.004	900	144	0	28	2	6	0	108	18.5359	3.2	0.995349	0.353169	4.4	1.3607	0.264015	3	1	9.42857	11	3.39	2	3
ID_Meta_21	21	1	Cacaocultores	1239.99	23.8759	26.9054	1.22667	0.366667	0.42	1	800	67	0	7	10	17	0	33	28.067	3.66667	1.00925	0.0981481	4.66667	1.30964	0.130465	3	0	13.7143	7	3.21	2	2
ID_Meta_21	21	1	Cacaocultores	902.444	9.82567	47.1244	2.12	0.66	0.84	1	740	70	10	30	0	0	0	30	27.1617	4	1.27703	0.190476	7	1.80963	0.147186	3	0	13.7143	7	3.21	2	2
ID_Meta_28	28	1	Ganaderos-Externos	929.484	9.94274	18.638	1.22	0.2	0.36	1	840	320	0	10	0	310	0	0	0.927341	3	0.370802	0.820565	5	1.42094	0.24031	2	1	17.1429	8	2.14	1	1
ID_Meta_26	26	1	Externos-Cacaoteros	499.868	22.1129	34.6504	1.55	0.58	0.68	1	550	500	90	45	65	185	0	115	32.9789	10.5	1.967	0.165585	7.5	1.7199	0.207604	0	0	5.14286	2	2.32	2	1
ID_Meta_26	26	1	Externos-Cacaoteros	372.543	25.0248	32.347	2.05	0.49	0.55	1	455	485	60	30	50	280	0	65	7.39342	12	1.60079	0.336653	8	1.65662	0.2111	0	0	5.14286	2	2.32	2	1
ID_Meta_22	22	1	Diversificados	857.839	35.6714	39.086	1.185	0.41	0.475	1.02	590	60	0	0	0	60	0	0	0	1	0	1	4	1.38629	0.19576	0	0	48	5	4	1	1
ID_Meta_17	17	1	Cacaocultores	1062.9	16.3133	15.5972	0.77	0.49	0.48	1	540	105	15	0	10	20	0	60	23.807	4.5	1.17307	0.333333	4.5	1.17607	0.3418	2	0	15.4286	8	3.21	2	3.5
ID_Meta_17	17	3	Cacaocultores	832.824	15.094	15.4843	1.08	0.22	0.28	1	590	90	10	0	10	50	0	20	3.16926	5	1.30309	0.277778	5	1.46221	0.22	2	0	15.4286	8	3.21	2	3.5
ID_Meta_24	24	1	Cacaocultores	1399.73	11.3979	53.1364	1.24	0.39	0.4	1.03	1100	40	10	0	0	15	0	15	5.76102	2.5	0.638517	0.0952381	4	1.20027	0.0800866	2	0	24	7	4	2	1
ID_Meta_16	16	1	Cacaocultores	1020.66	12.3238	51.6415	1.38	0.22	0.24	1.06	840	250	30	0	0	70	0	150	38.3628	7	1.71782	0.183333	6	1.57913	0.234796	9	0	8.57143	8	3.57	2	4
ID_Meta_2	2	1	Diversificados	636.073	19.4157	22.9316	2.44	1.97333	1.85333	1.54667	510	187	3	160	0	23	0	0	26.4481	1.66667	0.288101	0.80117	4.33333	1.40382	0.237561	3	1	10.2857	6	3.21	2	2
ID_Meta_23	23	1	Externos-Cacaoteros	1147.9	15.4547	33.7907	1.7	0.46	0.33	1.12	810	175	40	40	5	15	0	75	38.6974	6.5	1.6641	0.181871	7	1.61061	0.231289	3	1	12	9	2.32	2	5
ID_Meta_23	23	3	Externos-Cacaoteros	1116.78	23.8791	30.3206	1.31333	0.38	0.453333	1.17333	827	200	33	7	7	100	0	53	12.8911	4	1.05983	0.383751	6.33333	1.6229	0.203686	3	1	12	9	2.32	2	5
ID_Meta_29	29	1	Ganaderos-Externos	684.954	7.04712	52.4767	1.29	0.14	0.15	1	520	175	30	10	15	45	0	75	22.5091	6.5	1.63963	0.182984	6.5	1.60233	0.231586	3	0	17.1429	6	2	2	1.25
ID_Meta_29	29	3	Ganaderos-Externos	935.398	10.577	36.343	1.87333	0.453333	0.506667	1	677	127	20	23	3	20	0	60	25.3736	6	1.68084	0.133478	6.33333	1.6548	0.199935	3	0	17.1429	6	2	2	1.25
ID_Meta_12	12	1	Cacaocultores	1709.04	20.4088	32.6115	1.445	0.2075	0.28	1.0275	1610	65	5	24	16	0	0	20	28.55	4.125	1.28891	0.164773	5.625	1.44307	0.239128	2	0	17.1429	6	4	0	3.25
ID_Meta_3	3	1	Diversificados	1047.07	20.3952	50.4873	2.88	0.453333	0.48	1.70667	1007	53	43	0	0	10	0	0	8.53422	2.33333	0.744027	0.365079	3.66667	1.15762	0.278309	2	0	12	7	3.04	2	2
ID_Meta_4	4	1	Diversificados	1086.19	14.3762	44.7954	2.84	0.713333	0.66	1.67333	1220	150	67	10	0	63	0	10	16.8266	4.66667	1.28438	0.286918	7	1.71099	0.188287	5	0	6.85714	40	2.68	2	5
ID_Meta_4	4	1	Diversificados	892.065	12.8166	48.3339	2.46667	0.8	0.74	1.94667	1117	317	33	70	3	193	0	17	21.4084	5.66667	1.16742	0.342509	6.66667	1.631	0.188951	5	0	6.85714	40	2.68	2	5
ID_Meta_4	4	1	Diversificados	768.79	15.9928	44.0971	3.18	0.51	0.48	1.44	885	255	35	40	0	155	0	25	30.5273	6.5	1.31204	0.37528	8	1.68223	0.202055	5	0	6.85714	40	2.68	2	5
ID_Meta_5	5	1	Diversificados	688.855	7.5294	32.1479	2.67	0.2	0.2	1.52	515	190	0	180	0	10	0	0	33.6627	1.5	0.162541	0.905263	4	1.38629	0.239971	3	0	20.5714	4	4	2	2
ID_Meta_5	5	1	Diversificados	202.707	21.102	14.586	2.36	0.48	0.48	1.26	190	290	0	140	0	150	0	0	8.33751	4	1.00923	0.396552	5	1.47107	0.231175	3	0	20.5714	4	4	2	2
ID_Meta_6	6	1	Ganaderos-Externos	1442.19	7.29146	14.5359	1.632	0.16	0.16	1.192	1016	94	18	56	0	18	0	2	6.1669	3.4	0.994712	0.279158	5.6	1.60531	0.165078	4	0	27.4286	6	4	2	8.5
ID_Meta_7	7	1	Externos-Cacaoteros	960.499	18.5767	21.7817	2.52	0.9	0.58	1.48	860	190	10	100	10	50	0	20	17.0898	8	1.85094	0.140351	7	1.67611	0.194444	0	0	4	10	3	0	1.75
ID_Meta_8	8	1	Ganaderos-Externos	735.411	24.3567	16.3923	2.26	0.39	0.23	1.17	675	202	5	158	0	35	5	0	5.92201	2.5	0.563591	0.646987	4.25	1.40826	0.237157	3	1	10.2857	5	2	1	1
ID_Meta_8	8	1	Ganaderos-Externos	748.12	14.8323	16.4411	1.84	0.93	0.7	1.34	495	205	5	90	0	110	0	0	18.3599	3.5	1.03544	0.35614	4.5	1.4105	0.237648	3	1	10.2857	5	2	1	1
ID_Meta_9	9	1	Diversificados	1283.83	16.0613	17.5862	2.76	1.18	0.66	1.5	900	210	10	140	0	0	0	60	54.4712	7	1.36052	0.342857	7	1.63309	0.207843	3	0	20.5714	6	3	2	2

## Sheet: Fig 2
Scientific name	Department	MVS	Variable	Value	Department_MVS
Musa paradisiaca L.	Caqueta	CocF	Density	8.5	Caqueta_CocF
Musa sapientum L.	Caqueta	CocF	Density	2.4	Caqueta_CocF
Bactris gasipaes Kunth	Caqueta	CocF	Density	7.3	Caqueta_CocF
Cedrela odorata L.	Caqueta	CocF	Density	3.7	Caqueta_CocF
Cordia alliodora (Ruíz & Pav.) Oken.	Caqueta	CocF	Density	4.9	Caqueta_CocF
Cassia multijuga Rich.	Caqueta	CocF	Density	2.4	Caqueta_CocF
Cecropia ficifolia Warb. ex Snethl.	Caqueta	CocF	Density	2.4	Caqueta_CocF
Handroanthus barbatus (E.Mey.) Mattos.	Caqueta	CocF	Density	24.4	Caqueta_CocF
Piptocoma discolor (Kunth) Pruski.	Caqueta	CocF	Density	1.2	Caqueta_CocF
Manihot esculenta Crantz	Caqueta	CocF	Density	8.5	Caqueta_CocF
Hevea brasiliensis (Willd. ex A. Juss.) Müll. Arg.	Caqueta	CocF	Density	6.1	Caqueta_CocF
Cariniana pyriformis Miers.	Caqueta	CocF	Density	17.1	Caqueta_CocF
Persea americana Mill.	Caqueta	DF	Density	1.4	Caqueta_DF
Musa paradisiaca L.	Caqueta	DF	Density	9.8	Caqueta_DF
Gliricidia sepium (Jacq.) Kunth ex Walp.	Caqueta	DF	Density	0.5	Caqueta_DF
Psidium guajava L.	Caqueta	DF	Density	1.7	Caqueta_DF
Tabebuia rosea (Bertol.) DC.	Caqueta	DF	Density	0.3	Caqueta_DF
Musa sapientum L.	Caqueta	DF	Density	10.5	Caqueta_DF
Bactris gasipaes Kunth	Caqueta	DF	Density	2.4	Caqueta_DF
Annona muricata L.	Caqueta	DF	Density	0.2	Caqueta_DF
Coffea arabica L.	Caqueta	DF	Density	0.2	Caqueta_DF
Cedrela odorata L.	Caqueta	DF	Density	1.5	Caqueta_DF
Cordia alliodora (Ruíz & Pav.) Oken.	Caqueta	DF	Density	0.2	Caqueta_DF
Citrus sinensis	Caqueta	DF	Density	2.9	Caqueta_DF
Cassia multijuga Rich.	Caqueta	DF	Density	0.7	Caqueta_DF
Guarea guidonia (L.) Sleumer.	Caqueta	DF	Density	0.2	Caqueta_DF
Erythrina poeppigiana (Walp.) O. F. Cook	Caqueta	DF	Density	0.2	Caqueta_DF
Cecropia ficifolia Warb. ex Snethl.	Caqueta	DF	Density	1.5	Caqueta_DF
Handroanthus barbatus (E.Mey.) Mattos.	Caqueta	DF	Density	3.4	Caqueta_DF
Piptocoma discolor (Kunth) Pruski.	Caqueta	DF	Density	0.7	Caqueta_DF
Manihot esculenta Crantz	Caqueta	DF	Density	1	Caqueta_DF
Citrus reticulata B.	Caqueta	DF	Density	0.2	Caqueta_DF
Hevea brasiliensis (Willd. ex A. Juss.) Müll. Arg.	Caqueta	DF	Density	30.7	Caqueta_DF
Cariniana pyriformis Miers.	Caqueta	DF	Density	9	Caqueta_DF
Bunchosia argentea (Jacq.) DC.	Caqueta	DF	Density	0.7	Caqueta_DF
Syzygium malaccense (L.) Merr. & L. M. Perry	Caqueta	DF	Density	0.8	Caqueta_DF
Musa paradisiaca L.	Caqueta	ExCocF	Density	9.4	Caqueta_ExCocF
Psidium guajava L.	Caqueta	ExCocF	Density	7.8	Caqueta_ExCocF
Carica papaya L.	Caqueta	ExCocF	Density	1.6	Caqueta_ExCocF
Cedrela odorata L.	Caqueta	ExCocF	Density	14.1	Caqueta_ExCocF
Terminalia amazonia (J. F. Gmel.) Exell	Caqueta	ExCocF	Density	9.4	Caqueta_ExCocF
Cassia multijuga Rich.	Caqueta	ExCocF	Density	1.6	Caqueta_ExCocF
Guarea guidonia (L.) Sleumer.	Caqueta	ExCocF	Density	7.8	Caqueta_ExCocF
Cecropia ficifolia Warb. ex Snethl.	Caqueta	ExCocF	Density	6.3	Caqueta_ExCocF
Handroanthus barbatus (E.Mey.) Mattos.	Caqueta	ExCocF	Density	1.6	Caqueta_ExCocF
Piptocoma discolor (Kunth) Pruski.	Caqueta	ExCocF	Density	21.9	Caqueta_ExCocF
Persea americana Mill.	Caqueta	GaCocExF	Density	1.6	Caqueta_GaCocExF
Musa paradisiaca L.	Caqueta	GaCocExF	Density	20	Caqueta_GaCocExF
Gliricidia sepium (Jacq.) Kunth ex Walp.	Caqueta	GaCocExF	Density	3	Caqueta_GaCocExF
Psidium guajava L.	Caqueta	GaCocExF	Density	4	Caqueta_GaCocExF
Carica papaya L.	Caqueta	GaCocExF	Density	0.6	Caqueta_GaCocExF
Musa sapientum L.	Caqueta	GaCocExF	Density	10.1	Caqueta_GaCocExF
Bactris gasipaes Kunth	Caqueta	GaCocExF	Density	0.7	Caqueta_GaCocExF
Annona muricata L.	Caqueta	GaCocExF	Density	0.7	Caqueta_GaCocExF
Coffea arabica L.	Caqueta	GaCocExF	Density	4.7	Caqueta_GaCocExF
Cedrela odorata L.	Caqueta	GaCocExF	Density	6.4	Caqueta_GaCocExF
Cordia alliodora (Ruíz & Pav.) Oken.	Caqueta	GaCocExF	Density	3.6	Caqueta_GaCocExF
Citrus sinensis	Caqueta	GaCocExF	Density	0.1	Caqueta_GaCocExF
Guarea guidonia (L.) Sleumer.	Caqueta	GaCocExF	Density	0.1	Caqueta_GaCocExF
Erythrina poeppigiana (Walp.) O. F. Cook	Caqueta	GaCocExF	Density	0.6	Caqueta_GaCocExF
Cecropia ficifolia Warb. ex Snethl.	Caqueta	GaCocExF	Density	0.4	Caqueta_GaCocExF
Handroanthus barbatus (E.Mey.) Mattos.	Caqueta	GaCocExF	Density	0.9	Caqueta_GaCocExF
Piptocoma discolor (Kunth) Pruski.	Caqueta	GaCocExF	Density	1.2	Caqueta_GaCocExF
Manihot esculenta Crantz	Caqueta	GaCocExF	Density	2.4	Caqueta_GaCocExF
Hevea brasiliensis (Willd. ex A. Juss.) Müll. Arg.	Caqueta	GaCocExF	Density	2.4	Caqueta_GaCocExF
Cariniana pyriformis Miers.	Caqueta	GaCocExF	Density	9.8	Caqueta_GaCocExF
Euterpe oleracea Mart.	Caqueta	GaCocExF	Density	8.2	Caqueta_GaCocExF
Syzygium malaccense (L.) Merr. & L. M. Perry	Caqueta	GaCocExF	Density	1.2	Caqueta_GaCocExF
Persea americana Mill.	Huila	CocF	Density	3.9	Huila_CocF
Musa paradisiaca L.	Huila	CocF	Density	21.7	Huila_CocF
Gliricidia sepium (Jacq.) Kunth ex Walp.	Huila	CocF	Density	4.9	Huila_CocF
Psidium guajava L.	Huila	CocF	Density	1.5	Huila_CocF
Carica papaya L.	Huila	CocF	Density	0.5	Huila_CocF
Musa sapientum L.	Huila	CocF	Density	37.2	Huila_CocF
Annona muricata L.	Huila	CocF	Density	6.4	Huila_CocF
Cedrela odorata L.	Huila	CocF	Density	2.5	Huila_CocF
Cordia alliodora (Ruíz & Pav.) Oken.	Huila	CocF	Density	3.2	Huila_CocF
Guarea guidonia (L.) Sleumer.	Huila	CocF	Density	0.2	Huila_CocF
Citrus aurantium L.	Huila	CocF	Density	1.2	Huila_CocF
Erythrina fusca Lour.	Huila	CocF	Density	1.2	Huila_CocF
Erythrina poeppigiana (Walp.) O. F. Cook	Huila	CocF	Density	2	Huila_CocF
Lonchocarpus macrophyllus Kunth	Huila	CocF	Density	0.7	Huila_CocF
Pseudosamanea guachapele (Kunth) Harms	Huila	CocF	Density	3.2	Huila_CocF
Citrus reticulata B.	Huila	CocF	Density	2.7	Huila_CocF
Persea americana Mill.	Huila	CofCocF	Density	0.3	Huila_CofCocF
Musa paradisiaca L.	Huila	CofCocF	Density	6	Huila_CofCocF
Gliricidia sepium (Jacq.) Kunth ex Walp.	Huila	CofCocF	Density	2.2	Huila_CofCocF
Psidium guajava L.	Huila	CofCocF	Density	0.5	Huila_CofCocF
Musa sapientum L.	Huila	CofCocF	Density	34.2	Huila_CofCocF
Annona muricata L.	Huila	CofCocF	Density	1.1	Huila_CofCocF
Coffea arabica L.	Huila	CofCocF	Density	50.5	Huila_CofCocF
Citrus aurantium L.	Huila	CofCocF	Density	1.4	Huila_CofCocF
Pseudosamanea guachapele (Kunth) Harms	Huila	CofCocF	Density	1.1	Huila_CofCocF
Cassia grandis L.F.	Huila	CofCocF	Density	0.5	Huila_CofCocF
Citrus reticulata B.	Huila	CofCocF	Density	1.4	Huila_CofCocF
Persea americana Mill.	Huila	DF	Density	7.6	Huila_DF
Musa paradisiaca L.	Huila	DF	Density	16.6	Huila_DF
Gliricidia sepium (Jacq.) Kunth ex Walp.	Huila	DF	Density	2.4	Huila_DF
Psidium guajava L.	Huila	DF	Density	1.7	Huila_DF
Carica papaya L.	Huila	DF	Density	2.4	Huila_DF
Musa sapientum L.	Huila	DF	Density	24.8	Huila_DF
Annona muricata L.	Huila	DF	Density	1.4	Huila_DF
Coffea arabica L.	Huila	DF	Density	16.2	Huila_DF
Cordia alliodora (Ruíz & Pav.) Oken.	Huila	DF	Density	4.1	Huila_DF
Citrus aurantium L.	Huila	DF	Density	2.4	Huila_DF
Erythrina fusca Lour.	Huila	DF	Density	4.5	Huila_DF
Erythrina poeppigiana (Walp.) O. F. Cook	Huila	DF	Density	5.5	Huila_DF
Lonchocarpus macrophyllus Kunth	Huila	DF	Density	0.3	Huila_DF
Pseudosamanea guachapele (Kunth) Harms	Huila	DF	Density	5.9	Huila_DF
Persea americana Mill.	Huila	ExCocF	Density	3.7	Huila_ExCocF
Musa paradisiaca L.	Huila	ExCocF	Density	4.6	Huila_ExCocF
Carica papaya L.	Huila	ExCocF	Density	0.9	Huila_ExCocF
Musa sapientum L.	Huila	ExCocF	Density	43.4	Huila_ExCocF
Bactris gasipaes Kunth	Huila	ExCocF	Density	1.8	Huila_ExCocF
Annona muricata L.	Huila	ExCocF	Density	1.8	Huila_ExCocF
Citrus aurantium L.	Huila	ExCocF	Density	1.8	Huila_ExCocF
Erythrina fusca Lour.	Huila	ExCocF	Density	3.2	Huila_ExCocF
Erythrina poeppigiana (Walp.) O. F. Cook	Huila	ExCocF	Density	4.6	Huila_ExCocF
Lonchocarpus macrophyllus Kunth	Huila	ExCocF	Density	1.8	Huila_ExCocF
Pseudosamanea guachapele (Kunth) Harms	Huila	ExCocF	Density	1.8	Huila_ExCocF
Cassia grandis L.F.	Huila	ExCocF	Density	4.1	Huila_ExCocF
Citrus reticulata B.	Huila	ExCocF	Density	0.9	Huila_ExCocF
Bambusa sp	Huila	ExCocF	Density	11	Huila_ExCocF
Persea americana Mill.	Huila	GaCocExF	Density	3.5	Huila_GaCocExF
Musa paradisiaca L.	Huila	GaCocExF	Density	18.1	Huila_GaCocExF
Gliricidia sepium (Jacq.) Kunth ex Walp.	Huila	GaCocExF	Density	2.1	Huila_GaCocExF
Psidium guajava L.	Huila	GaCocExF	Density	0.7	Huila_GaCocExF
Carica papaya L.	Huila	GaCocExF	Density	4.2	Huila_GaCocExF
Musa sapientum L.	Huila	GaCocExF	Density	34	Huila_GaCocExF
Coffea arabica L.	Huila	GaCocExF	Density	1.4	Huila_GaCocExF
Cedrela odorata L.	Huila	GaCocExF	Density	2.8	Huila_GaCocExF
Cordia alliodora (Ruíz & Pav.) Oken.	Huila	GaCocExF	Density	2.8	Huila_GaCocExF
Citrus aurantium L.	Huila	GaCocExF	Density	2.8	Huila_GaCocExF
Erythrina fusca Lour.	Huila	GaCocExF	Density	11.8	Huila_GaCocExF
Erythrina poeppigiana (Walp.) O. F. Cook	Huila	GaCocExF	Density	2.8	Huila_GaCocExF
Lonchocarpus macrophyllus Kunth	Huila	GaCocExF	Density	2.8	Huila_GaCocExF
Persea americana Mill.	Meta	CocF	Density	6.4	Meta_CocF
Musa paradisiaca L.	Meta	CocF	Density	20.2	Meta_CocF
Gliricidia sepium (Jacq.) Kunth ex Walp.	Meta	CocF	Density	24.8	Meta_CocF
Stryphnodendron pulcherrimum (Willd.) Hochr.	Meta	CocF	Density	9.2	Meta_CocF
Psidium guajava L.	Meta	CocF	Density	5.5	Meta_CocF
Tabebuia rosea (Bertol.) DC.	Meta	CocF	Density	0.9	Meta_CocF
Musa sapientum L.	Meta	CocF	Density	4.6	Meta_CocF
Cedrela odorata L.	Meta	CocF	Density	3.7	Meta_CocF
Cordia alliodora (Ruíz & Pav.) Oken.	Meta	CocF	Density	1.8	Meta_CocF
Morfo sp. 5	Meta	CocF	Density	6.4	Meta_CocF
Persea americana Mill.	Meta	DF	Density	30.1	Meta_DF
Musa paradisiaca L.	Meta	DF	Density	42.4	Meta_DF
Gliricidia sepium (Jacq.) Kunth ex Walp.	Meta	DF	Density	2.9	Meta_DF
Psidium guajava L.	Meta	DF	Density	0.5	Meta_DF
Tabebuia rosea (Bertol.) DC.	Meta	DF	Density	4	Meta_DF
Carica papaya L.	Meta	DF	Density	1.1	Meta_DF
Coffea arabica L.	Meta	DF	Density	3.2	Meta_DF
Cedrela odorata L.	Meta	DF	Density	1.9	Meta_DF
Cordia alliodora (Ruíz & Pav.) Oken.	Meta	DF	Density	0.3	Meta_DF
Manihot esculenta Crantz	Meta	DF	Density	0.3	Meta_DF
Persea americana Mill.	Meta	ExCocF	Density	4.7	Meta_ExCocF
Musa paradisiaca L.	Meta	ExCocF	Density	39.9	Meta_ExCocF
Gliricidia sepium (Jacq.) Kunth ex Walp.	Meta	ExCocF	Density	10.5	Meta_ExCocF
Stryphnodendron pulcherrimum (Willd.) Hochr.	Meta	ExCocF	Density	7.9	Meta_ExCocF
Carica papaya L.	Meta	ExCocF	Density	1.2	Meta_ExCocF
Musa sapientum L.	Meta	ExCocF	Density	2.9	Meta_ExCocF
Cedrela odorata L.	Meta	ExCocF	Density	0.6	Meta_ExCocF
Cordia alliodora (Ruíz & Pav.) Oken.	Meta	ExCocF	Density	5.2	Meta_ExCocF
Manihot esculenta Crantz	Meta	ExCocF	Density	0.6	Meta_ExCocF
Trema micrantha (L.) Blume.	Meta	ExCocF	Density	5.2	Meta_ExCocF
Morfo sp. 5	Meta	ExCocF	Density	1.7	Meta_ExCocF
Cassia grandis L.F.	Meta	ExCocF	Density	0.3	Meta_ExCocF
Citrus reticulata B.	Meta	ExCocF	Density	1.2	Meta_ExCocF
Persea americana Mill.	Meta	GaCocExF	Density	27.9	Meta_GaCocExF
Musa paradisiaca L.	Meta	GaCocExF	Density	16	Meta_GaCocExF
Gliricidia sepium (Jacq.) Kunth ex Walp.	Meta	GaCocExF	Density	21.6	Meta_GaCocExF
Stryphnodendron pulcherrimum (Willd.) Hochr.	Meta	GaCocExF	Density	10.5	Meta_GaCocExF
Psidium guajava L.	Meta	GaCocExF	Density	1.6	Meta_GaCocExF
Tabebuia rosea (Bertol.) DC.	Meta	GaCocExF	Density	1.2	Meta_GaCocExF
Carica papaya L.	Meta	GaCocExF	Density	0.6	Meta_GaCocExF
Musa sapientum L.	Meta	GaCocExF	Density	7.5	Meta_GaCocExF
Bactris gasipaes Kunth	Meta	GaCocExF	Density	0.2	Meta_GaCocExF
Annona muricata L.	Meta	GaCocExF	Density	0.2	Meta_GaCocExF
Coffea arabica L.	Meta	GaCocExF	Density	0.2	Meta_GaCocExF
Cedrela odorata L.	Meta	GaCocExF	Density	0.2	Meta_GaCocExF
Cordia alliodora (Ruíz & Pav.) Oken.	Meta	GaCocExF	Density	0.6	Meta_GaCocExF
Musa paradisiaca L.	Caqueta	CocF	Frecuence	9.1	Caqueta_CocF
Musa sapientum L.	Caqueta	CocF	Frecuence	4.5	Caqueta_CocF
Bactris gasipaes Kunth	Caqueta	CocF	Frecuence	18.2	Caqueta_CocF
Cedrela odorata L.	Caqueta	CocF	Frecuence	4.5	Caqueta_CocF
Cordia alliodora (Ruíz & Pav.) Oken.	Caqueta	CocF	Frecuence	4.5	Caqueta_CocF
Cassia multijuga Rich.	Caqueta	CocF	Frecuence	9.1	Caqueta_CocF
Cecropia ficifolia Warb. ex Snethl.	Caqueta	CocF	Frecuence	9.1	Caqueta_CocF
Handroanthus barbatus (E.Mey.) Mattos.	Caqueta	CocF	Frecuence	4.5	Caqueta_CocF
Piptocoma discolor (Kunth) Pruski.	Caqueta	CocF	Frecuence	4.5	Caqueta_CocF
Manihot esculenta Crantz	Caqueta	CocF	Frecuence	4.5	Caqueta_CocF
Hevea brasiliensis (Willd. ex A. Juss.) Müll. Arg.	Caqueta	CocF	Frecuence	4.5	Caqueta_CocF
Cariniana pyriformis Miers.	Caqueta	CocF	Frecuence	4.5	Caqueta_CocF
Persea americana Mill.	Caqueta	DF	Frecuence	2.7	Caqueta_DF
Musa paradisiaca L.	Caqueta	DF	Frecuence	6.7	Caqueta_DF
Gliricidia sepium (Jacq.) Kunth ex Walp.	Caqueta	DF	Frecuence	0.7	Caqueta_DF
Psidium guajava L.	Caqueta	DF	Frecuence	3.4	Caqueta_DF
Tabebuia rosea (Bertol.) DC.	Caqueta	DF	Frecuence	1.3	Caqueta_DF
Musa sapientum L.	Caqueta	DF	Frecuence	4.7	Caqueta_DF
Bactris gasipaes Kunth	Caqueta	DF	Frecuence	2	Caqueta_DF
Annona muricata L.	Caqueta	DF	Frecuence	0.7	Caqueta_DF
Coffea arabica L.	Caqueta	DF	Frecuence	0.7	Caqueta_DF
Cedrela odorata L.	Caqueta	DF	Frecuence	4.7	Caqueta_DF
Cordia alliodora (Ruíz & Pav.) Oken.	Caqueta	DF	Frecuence	0.7	Caqueta_DF
Citrus sinensis	Caqueta	DF	Frecuence	3.4	Caqueta_DF
Cassia multijuga Rich.	Caqueta	DF	Frecuence	2.7	Caqueta_DF
Guarea guidonia (L.) Sleumer.	Caqueta	DF	Frecuence	0.7	Caqueta_DF
Erythrina poeppigiana (Walp.) O. F. Cook	Caqueta	DF	Frecuence	0.7	Caqueta_DF
Cecropia ficifolia Warb. ex Snethl.	Caqueta	DF	Frecuence	2	Caqueta_DF
Handroanthus barbatus (E.Mey.) Mattos.	Caqueta	DF	Frecuence	2.7	Caqueta_DF
Piptocoma discolor (Kunth) Pruski.	Caqueta	DF	Frecuence	1.3	Caqueta_DF
Manihot esculenta Crantz	Caqueta	DF	Frecuence	2.7	Caqueta_DF
Citrus reticulata B.	Caqueta	DF	Frecuence	0.7	Caqueta_DF
Hevea brasiliensis (Willd. ex A. Juss.) Müll. Arg.	Caqueta	DF	Frecuence	5.4	Caqueta_DF
Cariniana pyriformis Miers.	Caqueta	DF	Frecuence	6	Caqueta_DF
Bunchosia argentea (Jacq.) DC.	Caqueta	DF	Frecuence	2.7	Caqueta_DF
Syzygium malaccense (L.) Merr. & L. M. Perry	Caqueta	DF	Frecuence	2	Caqueta_DF
Musa paradisiaca L.	Caqueta	ExCocF	Frecuence	5.1	Caqueta_ExCocF
Psidium guajava L.	Caqueta	ExCocF	Frecuence	10.3	Caqueta_ExCocF
Carica papaya L.	Caqueta	ExCocF	Frecuence	2.6	Caqueta_ExCocF
Cedrela odorata L.	Caqueta	ExCocF	Frecuence	12.8	Caqueta_ExCocF
Terminalia amazonia (J. F. Gmel.) Exell	Caqueta	ExCocF	Frecuence	10.3	Caqueta_ExCocF
Cassia multijuga Rich.	Caqueta	ExCocF	Frecuence	2.6	Caqueta_ExCocF
Guarea guidonia (L.) Sleumer.	Caqueta	ExCocF	Frecuence	7.7	Caqueta_ExCocF
Cecropia ficifolia Warb. ex Snethl.	Caqueta	ExCocF	Frecuence	5.1	Caqueta_ExCocF
Handroanthus barbatus (E.Mey.) Mattos.	Caqueta	ExCocF	Frecuence	2.6	Caqueta_ExCocF
Piptocoma discolor (Kunth) Pruski.	Caqueta	ExCocF	Frecuence	12.8	Caqueta_ExCocF
Persea americana Mill.	Caqueta	GaCocExF	Frecuence	3	Caqueta_GaCocExF
Musa paradisiaca L.	Caqueta	GaCocExF	Frecuence	9.7	Caqueta_GaCocExF
Gliricidia sepium (Jacq.) Kunth ex Walp.	Caqueta	GaCocExF	Frecuence	1.2	Caqueta_GaCocExF
Psidium guajava L.	Caqueta	GaCocExF	Frecuence	4.8	Caqueta_GaCocExF
Carica papaya L.	Caqueta	GaCocExF	Frecuence	1.8	Caqueta_GaCocExF
Musa sapientum L.	Caqueta	GaCocExF	Frecuence	7.9	Caqueta_GaCocExF
Bactris gasipaes Kunth	Caqueta	GaCocExF	Frecuence	0.6	Caqueta_GaCocExF
Annona muricata L.	Caqueta	GaCocExF	Frecuence	1.8	Caqueta_GaCocExF
Coffea arabica L.	Caqueta	GaCocExF	Frecuence	1.2	Caqueta_GaCocExF
Cedrela odorata L.	Caqueta	GaCocExF	Frecuence	6.7	Caqueta_GaCocExF
Cordia alliodora (Ruíz & Pav.) Oken.	Caqueta	GaCocExF	Frecuence	4.8	Caqueta_GaCocExF
Citrus sinensis	Caqueta	GaCocExF	Frecuence	0.6	Caqueta_GaCocExF
Guarea guidonia (L.) Sleumer.	Caqueta	GaCocExF	Frecuence	0.6	Caqueta_GaCocExF
Erythrina poeppigiana (Walp.) O. F. Cook	Caqueta	GaCocExF	Frecuence	1.2	Caqueta_GaCocExF
Cecropia ficifolia Warb. ex Snethl.	Caqueta	GaCocExF	Frecuence	1.8	Caqueta_GaCocExF
Handroanthus barbatus (E.Mey.) Mattos.	Caqueta	GaCocExF	Frecuence	3	Caqueta_GaCocExF
Piptocoma discolor (Kunth) Pruski.	Caqueta	GaCocExF	Frecuence	2.4	Caqueta_GaCocExF
Manihot esculenta Crantz	Caqueta	GaCocExF	Frecuence	3	Caqueta_GaCocExF
Hevea brasiliensis (Willd. ex A. Juss.) Müll. Arg.	Caqueta	GaCocExF	Frecuence	1.2	Caqueta_GaCocExF
Cariniana pyriformis Miers.	Caqueta	GaCocExF	Frecuence	7.3	Caqueta_GaCocExF
Euterpe oleracea Mart.	Caqueta	GaCocExF	Frecuence	0.6	Caqueta_GaCocExF
Syzygium malaccense (L.) Merr. & L. M. Perry	Caqueta	GaCocExF	Frecuence	1.2	Caqueta_GaCocExF
Persea americana Mill.	Huila	CocF	Frecuence	4.9	Huila_CocF
Musa paradisiaca L.	Huila	CocF	Frecuence	11	Huila_CocF
Gliricidia sepium (Jacq.) Kunth ex Walp.	Huila	CocF	Frecuence	4.9	Huila_CocF
Psidium guajava L.	Huila	CocF	Frecuence	2.4	Huila_CocF
Carica papaya L.	Huila	CocF	Frecuence	2.4	Huila_CocF
Musa sapientum L.	Huila	CocF	Frecuence	15.9	Huila_CocF
Annona muricata L.	Huila	CocF	Frecuence	8.5	Huila_CocF
Cedrela odorata L.	Huila	CocF	Frecuence	2.4	Huila_CocF
Cordia alliodora (Ruíz & Pav.) Oken.	Huila	CocF	Frecuence	3.7	Huila_CocF
Guarea guidonia (L.) Sleumer.	Huila	CocF	Frecuence	1.2	Huila_CocF
Citrus aurantium L.	Huila	CocF	Frecuence	2.4	Huila_CocF
Erythrina fusca Lour.	Huila	CocF	Frecuence	2.4	Huila_CocF
Erythrina poeppigiana (Walp.) O. F. Cook	Huila	CocF	Frecuence	4.9	Huila_CocF
Lonchocarpus macrophyllus Kunth	Huila	CocF	Frecuence	3.7	Huila_CocF
Pseudosamanea guachapele (Kunth) Harms	Huila	CocF	Frecuence	4.9	Huila_CocF
Citrus reticulata B.	Huila	CocF	Frecuence	6.1	Huila_CocF
Persea americana Mill.	Huila	CofCocF	Frecuence	3.7	Huila_CofCocF
Musa paradisiaca L.	Huila	CofCocF	Frecuence	11.1	Huila_CofCocF
Gliricidia sepium (Jacq.) Kunth ex Walp.	Huila	CofCocF	Frecuence	7.4	Huila_CofCocF
Psidium guajava L.	Huila	CofCocF	Frecuence	3.7	Huila_CofCocF
Musa sapientum L.	Huila	CofCocF	Frecuence	14.8	Huila_CofCocF
Annona muricata L.	Huila	CofCocF	Frecuence	11.1	Huila_CofCocF
Coffea arabica L.	Huila	CofCocF	Frecuence	7.4	Huila_CofCocF
Citrus aurantium L.	Huila	CofCocF	Frecuence	11.1	Huila_CofCocF
Pseudosamanea guachapele (Kunth) Harms	Huila	CofCocF	Frecuence	3.7	Huila_CofCocF
Cassia grandis L.F.	Huila	CofCocF	Frecuence	7.4	Huila_CofCocF
Citrus reticulata B.	Huila	CofCocF	Frecuence	7.4	Huila_CofCocF
Persea americana Mill.	Huila	DF	Frecuence	8.5	Huila_DF
Musa paradisiaca L.	Huila	DF	Frecuence	10.2	Huila_DF
Gliricidia sepium (Jacq.) Kunth ex Walp.	Huila	DF	Frecuence	5.1	Huila_DF
Psidium guajava L.	Huila	DF	Frecuence	3.4	Huila_DF
Carica papaya L.	Huila	DF	Frecuence	6.8	Huila_DF
Musa sapientum L.	Huila	DF	Frecuence	10.2	Huila_DF
Annona muricata L.	Huila	DF	Frecuence	5.1	Huila_DF
Coffea arabica L.	Huila	DF	Frecuence	1.7	Huila_DF
Cordia alliodora (Ruíz & Pav.) Oken.	Huila	DF	Frecuence	5.1	Huila_DF
Citrus aurantium L.	Huila	DF	Frecuence	6.8	Huila_DF
Erythrina fusca Lour.	Huila	DF	Frecuence	6.8	Huila_DF
Erythrina poeppigiana (Walp.) O. F. Cook	Huila	DF	Frecuence	6.8	Huila_DF
Lonchocarpus macrophyllus Kunth	Huila	DF	Frecuence	1.7	Huila_DF
Pseudosamanea guachapele (Kunth) Harms	Huila	DF	Frecuence	8.5	Huila_DF
Persea americana Mill.	Huila	ExCocF	Frecuence	4.8	Huila_ExCocF
Musa paradisiaca L.	Huila	ExCocF	Frecuence	6.3	Huila_ExCocF
Carica papaya L.	Huila	ExCocF	Frecuence	3.2	Huila_ExCocF
Musa sapientum L.	Huila	ExCocF	Frecuence	17.5	Huila_ExCocF
Bactris gasipaes Kunth	Huila	ExCocF	Frecuence	1.6	Huila_ExCocF
Annona muricata L.	Huila	ExCocF	Frecuence	6.3	Huila_ExCocF
Citrus aurantium L.	Huila	ExCocF	Frecuence	4.8	Huila_ExCocF
Erythrina fusca Lour.	Huila	ExCocF	Frecuence	6.3	Huila_ExCocF
Erythrina poeppigiana (Walp.) O. F. Cook	Huila	ExCocF	Frecuence	11.1	Huila_ExCocF
Lonchocarpus macrophyllus Kunth	Huila	ExCocF	Frecuence	4.8	Huila_ExCocF
Pseudosamanea guachapele (Kunth) Harms	Huila	ExCocF	Frecuence	4.8	Huila_ExCocF
Cassia grandis L.F.	Huila	ExCocF	Frecuence	4.8	Huila_ExCocF
Citrus reticulata B.	Huila	ExCocF	Frecuence	1.6	Huila_ExCocF
Bambusa sp	Huila	ExCocF	Frecuence	1.6	Huila_ExCocF
Persea americana Mill.	Huila	GaCocExF	Frecuence	6.4	Huila_GaCocExF
Musa paradisiaca L.	Huila	GaCocExF	Frecuence	10.6	Huila_GaCocExF
Gliricidia sepium (Jacq.) Kunth ex Walp.	Huila	GaCocExF	Frecuence	4.3	Huila_GaCocExF
Psidium guajava L.	Huila	GaCocExF	Frecuence	2.1	Huila_GaCocExF
Carica papaya L.	Huila	GaCocExF	Frecuence	6.4	Huila_GaCocExF
Musa sapientum L.	Huila	GaCocExF	Frecuence	12.8	Huila_GaCocExF
Coffea arabica L.	Huila	GaCocExF	Frecuence	2.1	Huila_GaCocExF
Cedrela odorata L.	Huila	GaCocExF	Frecuence	6.4	Huila_GaCocExF
Cordia alliodora (Ruíz & Pav.) Oken.	Huila	GaCocExF	Frecuence	2.1	Huila_GaCocExF
Citrus aurantium L.	Huila	GaCocExF	Frecuence	6.4	Huila_GaCocExF
Erythrina fusca Lour.	Huila	GaCocExF	Frecuence	10.6	Huila_GaCocExF
Erythrina poeppigiana (Walp.) O. F. Cook	Huila	GaCocExF	Frecuence	4.3	Huila_GaCocExF
Lonchocarpus macrophyllus Kunth	Huila	GaCocExF	Frecuence	6.4	Huila_GaCocExF
Persea americana Mill.	Meta	CocF	Frecuence	7.5	Meta_CocF
Musa paradisiaca L.	Meta	CocF	Frecuence	11.3	Meta_CocF
Gliricidia sepium (Jacq.) Kunth ex Walp.	Meta	CocF	Frecuence	13.2	Meta_CocF
Stryphnodendron pulcherrimum (Willd.) Hochr.	Meta	CocF	Frecuence	5.7	Meta_CocF
Psidium guajava L.	Meta	CocF	Frecuence	9.4	Meta_CocF
Tabebuia rosea (Bertol.) DC.	Meta	CocF	Frecuence	1.9	Meta_CocF
Musa sapientum L.	Meta	CocF	Frecuence	3.8	Meta_CocF
Cedrela odorata L.	Meta	CocF	Frecuence	7.5	Meta_CocF
Cordia alliodora (Ruíz & Pav.) Oken.	Meta	CocF	Frecuence	1.9	Meta_CocF
Morfo sp. 5	Meta	CocF	Frecuence	9.4	Meta_CocF
Persea americana Mill.	Meta	DF	Frecuence	13.5	Meta_DF
Musa paradisiaca L.	Meta	DF	Frecuence	20.3	Meta_DF
Gliricidia sepium (Jacq.) Kunth ex Walp.	Meta	DF	Frecuence	9.5	Meta_DF
Psidium guajava L.	Meta	DF	Frecuence	2.7	Meta_DF
Tabebuia rosea (Bertol.) DC.	Meta	DF	Frecuence	8.1	Meta_DF
Carica papaya L.	Meta	DF	Frecuence	2.7	Meta_DF
Coffea arabica L.	Meta	DF	Frecuence	1.4	Meta_DF
Cedrela odorata L.	Meta	DF	Frecuence	6.8	Meta_DF
Cordia alliodora (Ruíz & Pav.) Oken.	Meta	DF	Frecuence	1.4	Meta_DF
Manihot esculenta Crantz	Meta	DF	Frecuence	1.4	Meta_DF
Persea americana Mill.	Meta	ExCocF	Frecuence	6.7	Meta_ExCocF
Musa paradisiaca L.	Meta	ExCocF	Frecuence	12.4	Meta_ExCocF
Gliricidia sepium (Jacq.) Kunth ex Walp.	Meta	ExCocF	Frecuence	9	Meta_ExCocF
Stryphnodendron pulcherrimum (Willd.) Hochr.	Meta	ExCocF	Frecuence	5.6	Meta_ExCocF
Carica papaya L.	Meta	ExCocF	Frecuence	3.4	Meta_ExCocF
Musa sapientum L.	Meta	ExCocF	Frecuence	3.4	Meta_ExCocF
Cedrela odorata L.	Meta	ExCocF	Frecuence	2.2	Meta_ExCocF
Cordia alliodora (Ruíz & Pav.) Oken.	Meta	ExCocF	Frecuence	5.6	Meta_ExCocF
Manihot esculenta Crantz	Meta	ExCocF	Frecuence	2.2	Meta_ExCocF
Trema micrantha (L.) Blume.	Meta	ExCocF	Frecuence	4.5	Meta_ExCocF
Morfo sp. 5	Meta	ExCocF	Frecuence	3.4	Meta_ExCocF
Cassia grandis L.F.	Meta	ExCocF	Frecuence	1.1	Meta_ExCocF
Citrus reticulata B.	Meta	ExCocF	Frecuence	1.1	Meta_ExCocF
Persea americana Mill.	Meta	GaCocExF	Frecuence	16.2	Meta_GaCocExF
Musa paradisiaca L.	Meta	GaCocExF	Frecuence	14.8	Meta_GaCocExF
Gliricidia sepium (Jacq.) Kunth ex Walp.	Meta	GaCocExF	Frecuence	14.1	Meta_GaCocExF
Stryphnodendron pulcherrimum (Willd.) Hochr.	Meta	GaCocExF	Frecuence	10.6	Meta_GaCocExF
Psidium guajava L.	Meta	GaCocExF	Frecuence	5.6	Meta_GaCocExF
Tabebuia rosea (Bertol.) DC.	Meta	GaCocExF	Frecuence	2.8	Meta_GaCocExF
Carica papaya L.	Meta	GaCocExF	Frecuence	2.1	Meta_GaCocExF
Musa sapientum L.	Meta	GaCocExF	Frecuence	1.4	Meta_GaCocExF
Bactris gasipaes Kunth	Meta	GaCocExF	Frecuence	0.7	Meta_GaCocExF
Annona muricata L.	Meta	GaCocExF	Frecuence	0.7	Meta_GaCocExF
Coffea arabica L.	Meta	GaCocExF	Frecuence	0.7	Meta_GaCocExF
Cedrela odorata L.	Meta	GaCocExF	Frecuence	0.7	Meta_GaCocExF
Cordia alliodora (Ruíz & Pav.) Oken.	Meta	GaCocExF	Frecuence	0.7	Meta_GaCocExF

## Sheet: Fig 3.
Department_MVS	Scientific name	Variable	Value
Huila_DF	Anacardium excelsum (Bertero & Balb. ex Kunth) Skeels	Frequency of mention (FM)	1.5
Huila_CocF	Anacardium excelsum (Bertero & Balb. ex Kunth) Skeels	Frequency of mention (FM)	2.5
Huila_ExF-CocF	Anacardium excelsum (Bertero & Balb. ex Kunth) Skeels	Frequency of mention (FM)	1.9
Huila_CaF-CocF-ExF	Anacardium excelsum (Bertero & Balb. ex Kunth) Skeels	Frequency of mention (FM)	2.9
Caqueta_DF	Annona muricata L.	Frequency of mention (FM)	1.9
Huila_CocF	Annona muricata L.	Frequency of mention (FM)	2.1
Huila_CoF-CocF	Annona muricata L.	Frequency of mention (FM)	3.9
Huila_ExF-CocF	Annona muricata L.	Frequency of mention (FM)	4.8
Caqueta_CaF-CocF-ExF	Annona muricata L.	Frequency of mention (FM)	0.8
Meta_CaF-CocF-ExF	Annona muricata L.	Frequency of mention (FM)	0.9
Huila_CaF-CocF-ExF	Annona muricata L.	Frequency of mention (FM)	1
Huila_DF	Annona muricata L.	Frequency of mention (FM)	6.2
Caqueta_ExF-CocF	Annona muricata L.	Frequency of mention (FM)	14.3
Meta_DF	Annona muricata L.	Frequency of mention (FM)	3.2
Huila_CocF	Bactris gasipaes Kunth	Frequency of mention (FM)	0.8
Caqueta_DF	Bactris gasipaes Kunth	Frequency of mention (FM)	1
Caqueta_CaF-CocF-ExF	Bactris gasipaes Kunth	Frequency of mention (FM)	0.8
Caqueta_CocF	Bactris gasipaes Kunth	Frequency of mention (FM)	10.5
Huila_ExF-CocF	Bambusa sp	Frequency of mention (FM)	1
Huila_DF	Bambusa sp	Frequency of mention (FM)	1
Huila_CaF-CocF-ExF	Bambusa sp	Frequency of mention (FM)	1.9
Huila_CocF	Bambusa sp	Frequency of mention (FM)	1.3
Huila_ExF-CocF	Carica papaya L.	Frequency of mention (FM)	1
Huila_CaF-CocF-ExF	Carica papaya L.	Frequency of mention (FM)	1
Caqueta_DF	Carica papaya L.	Frequency of mention (FM)	1
Huila_CocF	Carica papaya L.	Frequency of mention (FM)	0.8
Huila_DF	Carica papaya L.	Frequency of mention (FM)	1
Caqueta_CaF-CocF-ExF	Cariniana pyriformis Miers.	Frequency of mention (FM)	9.2
Meta_CaF-CocF-ExF	Cariniana pyriformis Miers.	Frequency of mention (FM)	1.8
Caqueta_CoF-CocF	Cariniana pyriformis Miers.	Frequency of mention (FM)	33.3
Caqueta_DF	Cariniana pyriformis Miers.	Frequency of mention (FM)	16.2
Meta_DF	Cariniana pyriformis Miers.	Frequency of mention (FM)	1.6
Caqueta_CocF	Cariniana pyriformis Miers.	Frequency of mention (FM)	15.8
Huila_CaF-CocF-ExF	Cassia grandis L.F.	Frequency of mention (FM)	1.9
Huila_CocF	Cassia grandis L.F.	Frequency of mention (FM)	1.3
Meta_ExF-CocF	Cassia grandis L.F.	Frequency of mention (FM)	1.9
Meta_CaF-CocF-ExF	Cassia grandis L.F.	Frequency of mention (FM)	1.8
Meta_DF	Cassia grandis L.F.	Frequency of mention (FM)	1.6
Caqueta_CocF	Cedrela odorata L.	Frequency of mention (FM)	5.3
Caqueta_DF	Cedrela odorata L.	Frequency of mention (FM)	8.6
Caqueta_CaF-CocF-ExF	Cedrela odorata L.	Frequency of mention (FM)	6.2
Huila_DF	Cedrela odorata L.	Frequency of mention (FM)	1
Huila_CaF-CocF-ExF	Cedrela odorata L.	Frequency of mention (FM)	1
Meta_CocF	Cedrela odorata L.	Frequency of mention (FM)	2.4
Huila_CoF-CocF	Cedrela odorata L.	Frequency of mention (FM)	3.3
Meta_DF	Cedrela odorata L.	Frequency of mention (FM)	6.5
Meta_ExF-CocF	Cedrela odorata L.	Frequency of mention (FM)	7.5
Meta_CaF-CocF-ExF	Cedrela odorata L.	Frequency of mention (FM)	4.5
Huila_CocF	Cedrela odorata L.	Frequency of mention (FM)	3.8
Caqueta_CaF-CocF-ExF	Citrus aurantium L.	Frequency of mention (FM)	1.5
Caqueta_DF	Citrus aurantium L.	Frequency of mention (FM)	1.9
Meta_DF	Citrus aurantium L.	Frequency of mention (FM)	9.7
Huila_CaF-CocF-ExF	Citrus aurantium L.	Frequency of mention (FM)	4.8
Meta_CaF-CocF-ExF	Citrus aurantium L.	Frequency of mention (FM)	8.1
Meta_CocF	Citrus aurantium L.	Frequency of mention (FM)	11.9
Huila_CoF-CocF	Citrus aurantium L.	Frequency of mention (FM)	8.6
Huila_CocF	Citrus aurantium L.	Frequency of mention (FM)	6.8
Huila_DF	Citrus aurantium L.	Frequency of mention (FM)	10.8
Meta_ExF-CocF	Citrus aurantium L.	Frequency of mention (FM)	15.1
Caqueta_ExF-CocF	Citrus aurantium L.	Frequency of mention (FM)	7.1
Huila_ExF-CocF	Citrus aurantium L.	Frequency of mention (FM)	12.4
Caqueta_DF	Citrus limon (L.) Osbeck	Frequency of mention (FM)	2.9
Caqueta_ExF-CocF	Citrus limon (L.) Osbeck	Frequency of mention (FM)	21.4
Caqueta_CoF-CocF	Citrus limon (L.) Osbeck	Frequency of mention (FM)	33.3
Caqueta_CaF-CocF-ExF	Citrus limon (L.) Osbeck	Frequency of mention (FM)	3.8
Meta_CocF	Citrus reticulata B.	Frequency of mention (FM)	4.8
Meta_CaF-CocF-ExF	Citrus reticulata B.	Frequency of mention (FM)	2.7
Caqueta_ExF-CocF	Citrus reticulata B.	Frequency of mention (FM)	7.1
Huila_CoF-CocF	Coffea arabica L.	Frequency of mention (FM)	4.6
Huila_CocF	Coffea arabica L.	Frequency of mention (FM)	0.4
Huila_CaF-CocF-ExF	Coffea arabica L.	Frequency of mention (FM)	1
Caqueta_DF	Coffea arabica L.	Frequency of mention (FM)	1.9
Caqueta_CaF-CocF-ExF	Coffea arabica L.	Frequency of mention (FM)	0.8
Meta_CaF-CocF-ExF	Coffea arabica L.	Frequency of mention (FM)	3.6
Meta_CaF-CocF-ExF	Cordia alliodora (Ruíz & Pav.) Oken.	Frequency of mention (FM)	3.6
Huila_CaF-CocF-ExF	Cordia alliodora (Ruíz & Pav.) Oken.	Frequency of mention (FM)	5.7
Huila_CocF	Cordia alliodora (Ruíz & Pav.) Oken.	Frequency of mention (FM)	8.5
Huila_DF	Cordia alliodora (Ruíz & Pav.) Oken.	Frequency of mention (FM)	1
Huila_CoF-CocF	Cordia alliodora (Ruíz & Pav.) Oken.	Frequency of mention (FM)	7.9
Huila_ExF-CocF	Cordia alliodora (Ruíz & Pav.) Oken.	Frequency of mention (FM)	6.7
Meta_ExF-CocF	Cordia alliodora (Ruíz & Pav.) Oken.	Frequency of mention (FM)	1.9
Caqueta_CocF	Cordia alliodora (Ruíz & Pav.) Oken.	Frequency of mention (FM)	15.8
Caqueta_CaF-CocF-ExF	Cordia alliodora (Ruíz & Pav.) Oken.	Frequency of mention (FM)	6.9
Caqueta_DF	Cordia alliodora (Ruíz & Pav.) Oken.	Frequency of mention (FM)	3.8
Huila_ExF-CocF	Cucurbita maxima Duchesne	Frequency of mention (FM)	1
Meta_CocF	Cucurbita maxima Duchesne	Frequency of mention (FM)	2.4
Meta_DF	Cucurbita maxima Duchesne	Frequency of mention (FM)	1.6
Huila_ExF-CocF	Erythrina poeppigiana (Walp.) O. F. Cook	Frequency of mention (FM)	8.6
Huila_CaF-CocF-ExF	Erythrina poeppigiana (Walp.) O. F. Cook	Frequency of mention (FM)	12.4
Huila_CoF-CocF	Erythrina poeppigiana (Walp.) O. F. Cook	Frequency of mention (FM)	6.6
Huila_DF	Erythrina poeppigiana (Walp.) O. F. Cook	Frequency of mention (FM)	6.2
Huila_CocF	Erythrina poeppigiana (Walp.) O. F. Cook	Frequency of mention (FM)	4.2
Huila_CaF-CocF-ExF	Gliricidia sepium (Jacq.) Kunth ex Walp.	Frequency of mention (FM)	5.7
Meta_CaF-CocF-ExF	Gliricidia sepium (Jacq.) Kunth ex Walp.	Frequency of mention (FM)	5.4
Caqueta_DF	Gliricidia sepium (Jacq.) Kunth ex Walp.	Frequency of mention (FM)	1
Meta_CocF	Gliricidia sepium (Jacq.) Kunth ex Walp.	Frequency of mention (FM)	7.1
Huila_CocF	Gliricidia sepium (Jacq.) Kunth ex Walp.	Frequency of mention (FM)	4.7
Huila_CoF-CocF	Gliricidia sepium (Jacq.) Kunth ex Walp.	Frequency of mention (FM)	3.9
Huila_DF	Gliricidia sepium (Jacq.) Kunth ex Walp.	Frequency of mention (FM)	6.7
Huila_ExF-CocF	Gliricidia sepium (Jacq.) Kunth ex Walp.	Frequency of mention (FM)	1.9
Meta_ExF-CocF	Gliricidia sepium (Jacq.) Kunth ex Walp.	Frequency of mention (FM)	1.9
Meta_DF	Gliricidia sepium (Jacq.) Kunth ex Walp.	Frequency of mention (FM)	1.6
Caqueta_CaF-CocF-ExF	Gliricidia sepium (Jacq.) Kunth ex Walp.	Frequency of mention (FM)	1.5
Caqueta_CaF-CocF-ExF	Guarea guidonia (L.) Sleumer.	Frequency of mention (FM)	0.8
Huila_ExF-CocF	Guarea guidonia (L.) Sleumer.	Frequency of mention (FM)	1.9
Huila_CocF	Guarea guidonia (L.) Sleumer.	Frequency of mention (FM)	2.5
Huila_CoF-CocF	Guarea guidonia (L.) Sleumer.	Frequency of mention (FM)	0.7
Huila_ExF-CocF	Hevea brasiliensis (Willd. ex A. Juss.) Müll. Arg.	Frequency of mention (FM)	1
Caqueta_CaF-CocF-ExF	Hevea brasiliensis (Willd. ex A. Juss.) Müll. Arg.	Frequency of mention (FM)	2.3
Huila_CocF	Hevea brasiliensis (Willd. ex A. Juss.) Müll. Arg.	Frequency of mention (FM)	0.8
Caqueta_ExF-CocF	Hevea brasiliensis (Willd. ex A. Juss.) Müll. Arg.	Frequency of mention (FM)	7.1
Caqueta_DF	Hevea brasiliensis (Willd. ex A. Juss.) Müll. Arg.	Frequency of mention (FM)	8.6
Huila_DF	Hevea brasiliensis (Willd. ex A. Juss.) Müll. Arg.	Frequency of mention (FM)	0.5
Caqueta_ExF-CocF	Lonchocarpus macrophyllus Kunth	Frequency of mention (FM)	14.3
Huila_CoF-CocF	Lonchocarpus macrophyllus Kunth	Frequency of mention (FM)	4.6
Caqueta_CaF-CocF-ExF	Lonchocarpus macrophyllus Kunth	Frequency of mention (FM)	4.6
Huila_ExF-CocF	Lonchocarpus macrophyllus Kunth	Frequency of mention (FM)	1
Huila_CocF	Lonchocarpus macrophyllus Kunth	Frequency of mention (FM)	2.1
Caqueta_DF	Lonchocarpus macrophyllus Kunth	Frequency of mention (FM)	1
Huila_DF	Lonchocarpus macrophyllus Kunth	Frequency of mention (FM)	0.5
Huila_CaF-CocF-ExF	Lonchocarpus macrophyllus Kunth	Frequency of mention (FM)	2.9
Huila_ExF-CocF	Maclura tinctoria (L.) D. Don ex Steud.	Frequency of mention (FM)	1.9
Huila_CocF	Maclura tinctoria (L.) D. Don ex Steud.	Frequency of mention (FM)	2.5
Huila_DF	Maclura tinctoria (L.) D. Don ex Steud.	Frequency of mention (FM)	1
Huila_CaF-CocF-ExF	Maclura tinctoria (L.) D. Don ex Steud.	Frequency of mention (FM)	2.9
Meta_CocF	Mangifera indica L.	Frequency of mention (FM)	7.1
Huila_CocF	Mangifera indica L.	Frequency of mention (FM)	3.4
Huila_CoF-CocF	Mangifera indica L.	Frequency of mention (FM)	2
Caqueta_CocF	Mangifera indica L.	Frequency of mention (FM)	5.3
Huila_DF	Mangifera indica L.	Frequency of mention (FM)	5.2
Caqueta_CaF-CocF-ExF	Mangifera indica L.	Frequency of mention (FM)	0.8
Huila_CaF-CocF-ExF	Mangifera indica L.	Frequency of mention (FM)	3.8
Huila_ExF-CocF	Mangifera indica L.	Frequency of mention (FM)	2.9
Meta_CaF-CocF-ExF	Mangifera indica L.	Frequency of mention (FM)	2.7
Caqueta_DF	Mangifera indica L.	Frequency of mention (FM)	1
Caqueta_DF	Manihot esculenta Crantz	Frequency of mention (FM)	3.8
Huila_CaF-CocF-ExF	Manihot esculenta Crantz	Frequency of mention (FM)	1
Huila_CoF-CocF	Manihot esculenta Crantz	Frequency of mention (FM)	2
Huila_ExF-CocF	Manihot esculenta Crantz	Frequency of mention (FM)	1
Caqueta_CocF	Manihot esculenta Crantz	Frequency of mention (FM)	5.3
Caqueta_CaF-CocF-ExF	Manihot esculenta Crantz	Frequency of mention (FM)	3.1
Meta_DF	Manihot esculenta Crantz	Frequency of mention (FM)	4.8
Meta_CocF	Manihot esculenta Crantz	Frequency of mention (FM)	4.8
Huila_CocF	Manihot esculenta Crantz	Frequency of mention (FM)	2.5
Meta_ExF-CocF	Manihot esculenta Crantz	Frequency of mention (FM)	9.4
Meta_CaF-CocF-ExF	Manihot esculenta Crantz	Frequency of mention (FM)	11.7
Huila_DF	Manihot esculenta Crantz	Frequency of mention (FM)	2.6
Meta_ExF-CocF	Matisia cordata Bonpl.	Frequency of mention (FM)	5.7
Meta_CaF-CocF-ExF	Matisia cordata Bonpl.	Frequency of mention (FM)	0.9
Huila_ExF-CocF	Matisia cordata Bonpl.	Frequency of mention (FM)	1.9
Huila_DF	Matisia cordata Bonpl.	Frequency of mention (FM)	0.5
Meta_DF	Matisia cordata Bonpl.	Frequency of mention (FM)	1.6
Caqueta_CocF	Matisia cordata Bonpl.	Frequency of mention (FM)	5.3
Huila_CocF	Matisia cordata Bonpl.	Frequency of mention (FM)	0.4
Huila_CaF-CocF-ExF	Musa paradisiaca L.	Frequency of mention (FM)	9.5
Meta_ExF-CocF	Musa paradisiaca L.	Frequency of mention (FM)	30.2
Caqueta_CocF	Musa paradisiaca L.	Frequency of mention (FM)	10.5
Meta_DF	Musa paradisiaca L.	Frequency of mention (FM)	37.1
Caqueta_DF	Musa paradisiaca L.	Frequency of mention (FM)	10.5
Huila_ExF-CocF	Musa paradisiaca L.	Frequency of mention (FM)	11.4
Caqueta_CaF-CocF-ExF	Musa paradisiaca L.	Frequency of mention (FM)	11.5
Huila_DF	Musa paradisiaca L.	Frequency of mention (FM)	8.2
Huila_CoF-CocF	Musa paradisiaca L.	Frequency of mention (FM)	13.2
Huila_CocF	Musa paradisiaca L.	Frequency of mention (FM)	9.7
Meta_CocF	Musa paradisiaca L.	Frequency of mention (FM)	23.8
Meta_CaF-CocF-ExF	Musa paradisiaca L.	Frequency of mention (FM)	17.1
Huila_CoF-CocF	Musa sapientum L.	Frequency of mention (FM)	19.7
Huila_CocF	Musa sapientum L.	Frequency of mention (FM)	15.3
Huila_ExF-CocF	Musa sapientum L.	Frequency of mention (FM)	16.2
Huila_DF	Musa sapientum L.	Frequency of mention (FM)	17.5
Huila_CaF-CocF-ExF	Musa sapientum L.	Frequency of mention (FM)	14.3
Caqueta_CaF-CocF-ExF	Musa sapientum L.	Frequency of mention (FM)	5.4
Meta_CaF-CocF-ExF	Musa sapientum L.	Frequency of mention (FM)	0.9
Caqueta_CocF	Musa sapientum L.	Frequency of mention (FM)	5.3
Caqueta_DF	Musa sapientum L.	Frequency of mention (FM)	5.7
Huila_CocF	Myrcia guianensis (Aubl.) DC.	Frequency of mention (FM)	0.8
Huila_CaF-CocF-ExF	Myrcia guianensis (Aubl.) DC.	Frequency of mention (FM)	1.9
Caqueta_CaF-CocF-ExF	Myrcia guianensis (Aubl.) DC.	Frequency of mention (FM)	0.8
Huila_CoF-CocF	Myrcia guianensis (Aubl.) DC.	Frequency of mention (FM)	0.7
Huila_CaF-CocF-ExF	Myrsine guianensis (Aubl.) Kuntze	Frequency of mention (FM)	1.9
Huila_DF	Persea americana Mill.	Frequency of mention (FM)	8.2
Huila_CaF-CocF-ExF	Persea americana Mill.	Frequency of mention (FM)	5.7
Huila_CoF-CocF	Persea americana Mill.	Frequency of mention (FM)	11.8
Caqueta_CoF-CocF	Persea americana Mill.	Frequency of mention (FM)	33.3
Huila_CocF	Persea americana Mill.	Frequency of mention (FM)	7.2
Huila_ExF-CocF	Persea americana Mill.	Frequency of mention (FM)	8.6
Caqueta_CocF	Persea americana Mill.	Frequency of mention (FM)	15.8
Caqueta_DF	Persea americana Mill.	Frequency of mention (FM)	1
Caqueta_ExF-CocF	Persea americana Mill.	Frequency of mention (FM)	7.1
Meta_ExF-CocF	Persea americana Mill.	Frequency of mention (FM)	7.5
Meta_CaF-CocF-ExF	Persea americana Mill.	Frequency of mention (FM)	14.4
Meta_DF	Persea americana Mill.	Frequency of mention (FM)	17.7
Caqueta_CaF-CocF-ExF	Persea americana Mill.	Frequency of mention (FM)	2.3
Meta_CocF	Persea americana Mill.	Frequency of mention (FM)	26.2
Caqueta_CaF-CocF-ExF	Pourouma cecropiifolia Mart.	Frequency of mention (FM)	0.8
Meta_ExF-CocF	Pourouma cecropiifolia Mart.	Frequency of mention (FM)	3.8
Huila_DF	Pourouma cecropiifolia Mart.	Frequency of mention (FM)	1
Caqueta_DF	Pourouma cecropiifolia Mart.	Frequency of mention (FM)	1.9
Huila_CoF-CocF	Pseudosamanea guachapele (Kunth) Harms	Frequency of mention (FM)	2
Huila_CaF-CocF-ExF	Pseudosamanea guachapele (Kunth) Harms	Frequency of mention (FM)	12.4
Huila_ExF-CocF	Pseudosamanea guachapele (Kunth) Harms	Frequency of mention (FM)	5.7
Meta_CocF	Pseudosamanea guachapele (Kunth) Harms	Frequency of mention (FM)	2.4
Meta_CaF-CocF-ExF	Pseudosamanea guachapele (Kunth) Harms	Frequency of mention (FM)	2.7
Meta_DF	Pseudosamanea guachapele (Kunth) Harms	Frequency of mention (FM)	1.6
Huila_DF	Pseudosamanea guachapele (Kunth) Harms	Frequency of mention (FM)	7.2
Huila_CocF	Pseudosamanea guachapele (Kunth) Harms	Frequency of mention (FM)	9.3
Caqueta_DF	Psidium guajava L.	Frequency of mention (FM)	1.9
Caqueta_ExF-CocF	Psidium guajava L.	Frequency of mention (FM)	14.3
Meta_DF	Psidium guajava L.	Frequency of mention (FM)	1.6
Caqueta_CaF-CocF-ExF	Psidium guajava L.	Frequency of mention (FM)	1.5
Huila_CoF-CocF	Psidium guajava L.	Frequency of mention (FM)	0.7
Huila_DF	Saccharum officinarum L.	Frequency of mention (FM)	3.1
Huila_ExF-CocF	Saccharum officinarum L.	Frequency of mention (FM)	1.9
Huila_CoF-CocF	Saccharum officinarum L.	Frequency of mention (FM)	2
Meta_DF	Saccharum officinarum L.	Frequency of mention (FM)	1.6
Meta_CaF-CocF-ExF	Saccharum officinarum L.	Frequency of mention (FM)	0.9
Meta_ExF-CocF	Saccharum officinarum L.	Frequency of mention (FM)	1.9
Meta_CaF-CocF-ExF	Stryphnodendron sp	Frequency of mention (FM)	8.1
Meta_ExF-CocF	Stryphnodendron sp	Frequency of mention (FM)	3.8
Huila_ExF-CocF	Tectona grandis L.f.	Frequency of mention (FM)	1
Huila_CocF	Tectona grandis L.f.	Frequency of mention (FM)	0.4
Caqueta_CaF-CocF-ExF	Tectona grandis L.f.	Frequency of mention (FM)	1.5
Meta_DF	Tectona grandis L.f.	Frequency of mention (FM)	1.6
Huila_DF	Trichanthera gigantea (Humb. & Bonpl.) Nees	Frequency of mention (FM)	0.5
Huila_CaF-CocF-ExF	Trichanthera gigantea (Humb. & Bonpl.) Nees	Frequency of mention (FM)	1.9
Caqueta_CaF-CocF-ExF	Trichanthera gigantea (Humb. & Bonpl.) Nees	Frequency of mention (FM)	1.5
Huila_CocF	Trichanthera gigantea (Humb. & Bonpl.) Nees	Frequency of mention (FM)	0.4
Huila_DF	Anacardium excelsum (Bertero & Balb. ex Kunth) Skeels	Intensity of use (IU)	22.2
Huila_ExF-CocF	Anacardium excelsum (Bertero & Balb. ex Kunth) Skeels	Intensity of use (IU)	33.3
Huila_CaF-CocF-ExF	Anacardium excelsum (Bertero & Balb. ex Kunth) Skeels	Intensity of use (IU)	28.6
Huila_CocF	Anacardium excelsum (Bertero & Balb. ex Kunth) Skeels	Intensity of use (IU)	30
Caqueta_ExF-CocF	Annona muricata L.	Intensity of use (IU)	66.7
Huila_DF	Annona muricata L.	Intensity of use (IU)	33.3
Huila_CaF-CocF-ExF	Annona muricata L.	Intensity of use (IU)	14.3
Caqueta_DF	Annona muricata L.	Intensity of use (IU)	11.1
Meta_DF	Annona muricata L.	Intensity of use (IU)	28.6
Meta_CaF-CocF-ExF	Annona muricata L.	Intensity of use (IU)	9.1
Huila_CocF	Annona muricata L.	Intensity of use (IU)	20
Huila_CoF-CocF	Annona muricata L.	Intensity of use (IU)	25
Huila_ExF-CocF	Annona muricata L.	Intensity of use (IU)	33.3
Huila_CocF	Bactris gasipaes Kunth	Intensity of use (IU)	20
Caqueta_CocF	Bactris gasipaes Kunth	Intensity of use (IU)	20
Caqueta_DF	Bactris gasipaes Kunth	Intensity of use (IU)	11.1
Huila_CocF	Bambusa sp	Intensity of use (IU)	30
Huila_ExF-CocF	Bambusa sp	Intensity of use (IU)	16.7
Huila_CaF-CocF-ExF	Bambusa sp	Intensity of use (IU)	28.6
Huila_DF	Bambusa sp	Intensity of use (IU)	22.2
Huila_ExF-CocF	Carica papaya L.	Intensity of use (IU)	16.7
Huila_CaF-CocF-ExF	Carica papaya L.	Intensity of use (IU)	14.3
Huila_CocF	Carica papaya L.	Intensity of use (IU)	10
Huila_DF	Carica papaya L.	Intensity of use (IU)	11.1
Caqueta_DF	Carica papaya L.	Intensity of use (IU)	11.1
Caqueta_CocF	Cariniana pyriformis Miers.	Intensity of use (IU)	40
Caqueta_DF	Cariniana pyriformis Miers.	Intensity of use (IU)	77.8
Meta_DF	Cariniana pyriformis Miers.	Intensity of use (IU)	14.3
Meta_CaF-CocF-ExF	Cariniana pyriformis Miers.	Intensity of use (IU)	18.2
Caqueta_CoF-CocF	Cariniana pyriformis Miers.	Intensity of use (IU)	33.3
Huila_CaF-CocF-ExF	Cassia grandis L.F.	Intensity of use (IU)	28.6
Huila_CocF	Cassia grandis L.F.	Intensity of use (IU)	20
Meta_DF	Cassia grandis L.F.	Intensity of use (IU)	14.3
Meta_ExF-CocF	Cassia grandis L.F.	Intensity of use (IU)	14.3
Meta_CaF-CocF-ExF	Cassia grandis L.F.	Intensity of use (IU)	18.2
Caqueta_CocF	Cedrela odorata L.	Intensity of use (IU)	20
Huila_CoF-CocF	Cedrela odorata L.	Intensity of use (IU)	25
Meta_DF	Cedrela odorata L.	Intensity of use (IU)	28.6
Meta_CoF-CocF	Cedrela odorata L.	Intensity of use (IU)	25
Meta_CaF-CocF-ExF	Cedrela odorata L.	Intensity of use (IU)	18.2
Huila_DF	Cedrela odorata L.	Intensity of use (IU)	22.2
Huila_CaF-CocF-ExF	Cedrela odorata L.	Intensity of use (IU)	14.3
Caqueta_DF	Cedrela odorata L.	Intensity of use (IU)	55.6
Huila_CocF	Cedrela odorata L.	Intensity of use (IU)	50
Meta_ExF-CocF	Cedrela odorata L.	Intensity of use (IU)	28.6
Meta_CocF	Cedrela odorata L.	Intensity of use (IU)	14.3
Huila_ExF-CocF	Citrus aurantium L.	Intensity of use (IU)	66.7
Caqueta_ExF-CocF	Citrus aurantium L.	Intensity of use (IU)	33.3
Huila_DF	Citrus aurantium L.	Intensity of use (IU)	33.3
Meta_CaF-CocF-ExF	Citrus aurantium L.	Intensity of use (IU)	27.3
Meta_CocF	Citrus aurantium L.	Intensity of use (IU)	28.6
Meta_ExF-CocF	Citrus aurantium L.	Intensity of use (IU)	42.9
Huila_CocF	Citrus aurantium L.	Intensity of use (IU)	30
Caqueta_DF	Citrus aurantium L.	Intensity of use (IU)	11.1
Huila_CoF-CocF	Citrus aurantium L.	Intensity of use (IU)	37.5
Huila_CaF-CocF-ExF	Citrus aurantium L.	Intensity of use (IU)	14.3
Meta_DF	Citrus aurantium L.	Intensity of use (IU)	28.6
Caqueta_DF	Citrus limon (L.) Osbeck	Intensity of use (IU)	22.2
Caqueta_ExF-CocF	Citrus limon (L.) Osbeck	Intensity of use (IU)	66.7
Caqueta_CoF-CocF	Citrus limon (L.) Osbeck	Intensity of use (IU)	33.3
Caqueta_ExF-CocF	Citrus reticulata B.	Intensity of use (IU)	33.3
Meta_CaF-CocF-ExF	Citrus reticulata B.	Intensity of use (IU)	18.2
Meta_CocF	Citrus reticulata B.	Intensity of use (IU)	14.3
Huila_CocF	Coffea arabica L.	Intensity of use (IU)	10
Meta_CaF-CocF-ExF	Coffea arabica L.	Intensity of use (IU)	9.1
Caqueta_DF	Coffea arabica L.	Intensity of use (IU)	22.2
Meta_CoF-CocF	Coffea arabica L.	Intensity of use (IU)	50
Huila_CaF-CocF-ExF	Coffea arabica L.	Intensity of use (IU)	14.3
Huila_CoF-CocF	Coffea arabica L.	Intensity of use (IU)	37.5
Meta_CaF-CocF-ExF	Cordia alliodora (Ruíz & Pav.) Oken.	Intensity of use (IU)	27.3
Huila_CoF-CocF	Cordia alliodora (Ruíz & Pav.) Oken.	Intensity of use (IU)	25
Huila_DF	Cordia alliodora (Ruíz & Pav.) Oken.	Intensity of use (IU)	22.2
Huila_CaF-CocF-ExF	Cordia alliodora (Ruíz & Pav.) Oken.	Intensity of use (IU)	28.6
Caqueta_DF	Cordia alliodora (Ruíz & Pav.) Oken.	Intensity of use (IU)	22.2
Caqueta_CocF	Cordia alliodora (Ruíz & Pav.) Oken.	Intensity of use (IU)	60
Huila_ExF-CocF	Cordia alliodora (Ruíz & Pav.) Oken.	Intensity of use (IU)	33.3
Huila_CocF	Cordia alliodora (Ruíz & Pav.) Oken.	Intensity of use (IU)	20
Meta_ExF-CocF	Cordia alliodora (Ruíz & Pav.) Oken.	Intensity of use (IU)	14.3
Huila_ExF-CocF	Cucurbita maxima Duchesne	Intensity of use (IU)	16.7
Meta_DF	Cucurbita maxima Duchesne	Intensity of use (IU)	14.3
Meta_CocF	Cucurbita maxima Duchesne	Intensity of use (IU)	14.3
Huila_ExF-CocF	Erythrina poeppigiana (Walp.) O. F. Cook	Intensity of use (IU)	33.3
Huila_CaF-CocF-ExF	Erythrina poeppigiana (Walp.) O. F. Cook	Intensity of use (IU)	28.6
Huila_DF	Erythrina poeppigiana (Walp.) O. F. Cook	Intensity of use (IU)	22.2
Huila_CocF	Erythrina poeppigiana (Walp.) O. F. Cook	Intensity of use (IU)	20
Huila_CoF-CocF	Erythrina poeppigiana (Walp.) O. F. Cook	Intensity of use (IU)	12.5
Huila_ExF-CocF	Gliricidia sepium (Jacq.) Kunth ex Walp.	Intensity of use (IU)	16.7
Huila_DF	Gliricidia sepium (Jacq.) Kunth ex Walp.	Intensity of use (IU)	44.4
Caqueta_DF	Gliricidia sepium (Jacq.) Kunth ex Walp.	Intensity of use (IU)	11.1
Huila_CocF	Gliricidia sepium (Jacq.) Kunth ex Walp.	Intensity of use (IU)	30
Meta_CocF	Gliricidia sepium (Jacq.) Kunth ex Walp.	Intensity of use (IU)	42.9
Meta_DF	Gliricidia sepium (Jacq.) Kunth ex Walp.	Intensity of use (IU)	14.3
Huila_CaF-CocF-ExF	Gliricidia sepium (Jacq.) Kunth ex Walp.	Intensity of use (IU)	57.1
Meta_CaF-CocF-ExF	Gliricidia sepium (Jacq.) Kunth ex Walp.	Intensity of use (IU)	36.4
Huila_CoF-CocF	Gliricidia sepium (Jacq.) Kunth ex Walp.	Intensity of use (IU)	37.5
Meta_ExF-CocF	Gliricidia sepium (Jacq.) Kunth ex Walp.	Intensity of use (IU)	14.3
Huila_ExF-CocF	Guarea guidonia (L.) Sleumer.	Intensity of use (IU)	33.3
Huila_CocF	Guarea guidonia (L.) Sleumer.	Intensity of use (IU)	20
Huila_CoF-CocF	Guarea guidonia (L.) Sleumer.	Intensity of use (IU)	12.5
Huila_CocF	Hevea brasiliensis (Willd. ex A. Juss.) Müll. Arg.	Intensity of use (IU)	10
Caqueta_DF	Hevea brasiliensis (Willd. ex A. Juss.) Müll. Arg.	Intensity of use (IU)	22.2
Caqueta_ExF-CocF	Hevea brasiliensis (Willd. ex A. Juss.) Müll. Arg.	Intensity of use (IU)	33.3
Huila_DF	Hevea brasiliensis (Willd. ex A. Juss.) Müll. Arg.	Intensity of use (IU)	11.1
Huila_ExF-CocF	Hevea brasiliensis (Willd. ex A. Juss.) Müll. Arg.	Intensity of use (IU)	16.7
Huila_DF	Lonchocarpus macrophyllus Kunth	Intensity of use (IU)	11.1
Caqueta_ExF-CocF	Lonchocarpus macrophyllus Kunth	Intensity of use (IU)	66.7
Meta_CoF-CocF	Lonchocarpus macrophyllus Kunth	Intensity of use (IU)	25
Huila_CocF	Lonchocarpus macrophyllus Kunth	Intensity of use (IU)	20
Huila_CaF-CocF-ExF	Lonchocarpus macrophyllus Kunth	Intensity of use (IU)	28.6
Huila_ExF-CocF	Lonchocarpus macrophyllus Kunth	Intensity of use (IU)	16.7
Caqueta_DF	Lonchocarpus macrophyllus Kunth	Intensity of use (IU)	11.1
Huila_CoF-CocF	Lonchocarpus macrophyllus Kunth	Intensity of use (IU)	37.5
Huila_CocF	Maclura tinctoria (L.) D. Don ex Steud.	Intensity of use (IU)	30
Huila_DF	Maclura tinctoria (L.) D. Don ex Steud.	Intensity of use (IU)	22.2
Huila_ExF-CocF	Maclura tinctoria (L.) D. Don ex Steud.	Intensity of use (IU)	33.3
Huila_CaF-CocF-ExF	Maclura tinctoria (L.) D. Don ex Steud.	Intensity of use (IU)	28.6
Huila_CoF-CocF	Mangifera indica L.	Intensity of use (IU)	12.5
Caqueta_CocF	Mangifera indica L.	Intensity of use (IU)	20
Huila_DF	Mangifera indica L.	Intensity of use (IU)	22.2
Huila_CaF-CocF-ExF	Mangifera indica L.	Intensity of use (IU)	42.9
Huila_CocF	Mangifera indica L.	Intensity of use (IU)	30
Huila_ExF-CocF	Mangifera indica L.	Intensity of use (IU)	16.7
Caqueta_DF	Mangifera indica L.	Intensity of use (IU)	11.1
Meta_CaF-CocF-ExF	Mangifera indica L.	Intensity of use (IU)	18.2
Meta_CocF	Mangifera indica L.	Intensity of use (IU)	28.6
Huila_ExF-CocF	Manihot esculenta Crantz	Intensity of use (IU)	16.7
Huila_CoF-CocF	Manihot esculenta Crantz	Intensity of use (IU)	12.5
Meta_DF	Manihot esculenta Crantz	Intensity of use (IU)	14.3
Huila_DF	Manihot esculenta Crantz	Intensity of use (IU)	11.1
Meta_CocF	Manihot esculenta Crantz	Intensity of use (IU)	28.6
Huila_CaF-CocF-ExF	Manihot esculenta Crantz	Intensity of use (IU)	14.3
Caqueta_DF	Manihot esculenta Crantz	Intensity of use (IU)	22.2
Meta_CaF-CocF-ExF	Manihot esculenta Crantz	Intensity of use (IU)	18.2
Huila_CocF	Manihot esculenta Crantz	Intensity of use (IU)	20
Caqueta_CocF	Manihot esculenta Crantz	Intensity of use (IU)	20
Meta_ExF-CocF	Manihot esculenta Crantz	Intensity of use (IU)	28.6
Huila_CocF	Matisia cordata Bonpl.	Intensity of use (IU)	10
Huila_ExF-CocF	Matisia cordata Bonpl.	Intensity of use (IU)	33.3
Meta_DF	Matisia cordata Bonpl.	Intensity of use (IU)	14.3
Meta_CaF-CocF-ExF	Matisia cordata Bonpl.	Intensity of use (IU)	9.1
Caqueta_CocF	Matisia cordata Bonpl.	Intensity of use (IU)	20
Meta_ExF-CocF	Matisia cordata Bonpl.	Intensity of use (IU)	28.6
Huila_DF	Matisia cordata Bonpl.	Intensity of use (IU)	11.1
Meta_ExF-CocF	Musa paradisiaca L.	Intensity of use (IU)	42.9
Huila_CoF-CocF	Musa paradisiaca L.	Intensity of use (IU)	37.5
Caqueta_CocF	Musa paradisiaca L.	Intensity of use (IU)	20
Meta_DF	Musa paradisiaca L.	Intensity of use (IU)	57.1
Meta_CocF	Musa paradisiaca L.	Intensity of use (IU)	42.9
Meta_CaF-CocF-ExF	Musa paradisiaca L.	Intensity of use (IU)	18.2
Huila_CaF-CocF-ExF	Musa paradisiaca L.	Intensity of use (IU)	28.6
Meta_CoF-CocF	Musa paradisiaca L.	Intensity of use (IU)	25
Huila_DF	Musa paradisiaca L.	Intensity of use (IU)	33.3
Huila_CocF	Musa paradisiaca L.	Intensity of use (IU)	30
Huila_ExF-CocF	Musa paradisiaca L.	Intensity of use (IU)	50
Caqueta_DF	Musa paradisiaca L.	Intensity of use (IU)	33.3
Huila_CaF-CocF-ExF	Musa sapientum L.	Intensity of use (IU)	71.4
Huila_CoF-CocF	Musa sapientum L.	Intensity of use (IU)	37.5
Meta_CaF-CocF-ExF	Musa sapientum L.	Intensity of use (IU)	9.1
Huila_ExF-CocF	Musa sapientum L.	Intensity of use (IU)	50
Caqueta_DF	Musa sapientum L.	Intensity of use (IU)	33.3
Caqueta_CocF	Musa sapientum L.	Intensity of use (IU)	20
Huila_CocF	Musa sapientum L.	Intensity of use (IU)	40
Huila_DF	Musa sapientum L.	Intensity of use (IU)	33.3
Huila_CaF-CocF-ExF	Myrcia guianensis (Aubl.) DC.	Intensity of use (IU)	28.6
Huila_CoF-CocF	Myrcia guianensis (Aubl.) DC.	Intensity of use (IU)	12.5
Huila_CocF	Myrcia guianensis (Aubl.) DC.	Intensity of use (IU)	20
Huila_CaF-CocF-ExF	Myrsine guianensis (Aubl.) Kuntze	Intensity of use (IU)	28.6
Meta_CocF	Persea americana Mill.	Intensity of use (IU)	57.1
Huila_DF	Persea americana Mill.	Intensity of use (IU)	33.3
Meta_CoF-CocF	Persea americana Mill.	Intensity of use (IU)	50
Meta_CaF-CocF-ExF	Persea americana Mill.	Intensity of use (IU)	27.3
Caqueta_CocF	Persea americana Mill.	Intensity of use (IU)	40
Huila_CocF	Persea americana Mill.	Intensity of use (IU)	30
Caqueta_ExF-CocF	Persea americana Mill.	Intensity of use (IU)	33.3
Meta_ExF-CocF	Persea americana Mill.	Intensity of use (IU)	28.6
Huila_CaF-CocF-ExF	Persea americana Mill.	Intensity of use (IU)	28.6
Huila_ExF-CocF	Persea americana Mill.	Intensity of use (IU)	33.3
Caqueta_DF	Persea americana Mill.	Intensity of use (IU)	11.1
Caqueta_CoF-CocF	Persea americana Mill.	Intensity of use (IU)	33.3
Meta_DF	Persea americana Mill.	Intensity of use (IU)	57.1
Huila_CoF-CocF	Persea americana Mill.	Intensity of use (IU)	37.5
Caqueta_DF	Pourouma cecropiifolia Mart.	Intensity of use (IU)	11.1
Huila_DF	Pourouma cecropiifolia Mart.	Intensity of use (IU)	22.2
Meta_ExF-CocF	Pourouma cecropiifolia Mart.	Intensity of use (IU)	28.6
Meta_CaF-CocF-ExF	Pseudosamanea guachapele (Kunth) Harms	Intensity of use (IU)	18.2
Huila_DF	Pseudosamanea guachapele (Kunth) Harms	Intensity of use (IU)	33.3
Meta_CocF	Pseudosamanea guachapele (Kunth) Harms	Intensity of use (IU)	14.3
Huila_CoF-CocF	Pseudosamanea guachapele (Kunth) Harms	Intensity of use (IU)	12.5
Huila_CocF	Pseudosamanea guachapele (Kunth) Harms	Intensity of use (IU)	50
Meta_DF	Pseudosamanea guachapele (Kunth) Harms	Intensity of use (IU)	14.3
Huila_CaF-CocF-ExF	Pseudosamanea guachapele (Kunth) Harms	Intensity of use (IU)	42.9
Huila_ExF-CocF	Pseudosamanea guachapele (Kunth) Harms	Intensity of use (IU)	50
Caqueta_ExF-CocF	Psidium guajava L.	Intensity of use (IU)	66.7
Meta_DF	Psidium guajava L.	Intensity of use (IU)	14.3
Caqueta_DF	Psidium guajava L.	Intensity of use (IU)	22.2
Huila_CoF-CocF	Psidium guajava L.	Intensity of use (IU)	12.5
Huila_ExF-CocF	Saccharum officinarum L.	Intensity of use (IU)	16.7
Meta_ExF-CocF	Saccharum officinarum L.	Intensity of use (IU)	14.3
Meta_CaF-CocF-ExF	Saccharum officinarum L.	Intensity of use (IU)	9.1
Huila_DF	Saccharum officinarum L.	Intensity of use (IU)	22.2
Meta_DF	Saccharum officinarum L.	Intensity of use (IU)	14.3
Huila_CoF-CocF	Saccharum officinarum L.	Intensity of use (IU)	25
Meta_ExF-CocF	Stryphnodendron sp	Intensity of use (IU)	28.6
Meta_CoF-CocF	Stryphnodendron sp	Intensity of use (IU)	25
Meta_CaF-CocF-ExF	Stryphnodendron sp	Intensity of use (IU)	36.4
Meta_DF	Tectona grandis L.f.	Intensity of use (IU)	14.3
Huila_CocF	Tectona grandis L.f.	Intensity of use (IU)	10
Huila_ExF-CocF	Tectona grandis L.f.	Intensity of use (IU)	16.7
Huila_CocF	Trichanthera gigantea (Humb. & Bonpl.) Nees	Intensity of use (IU)	10
Huila_CaF-CocF-ExF	Trichanthera gigantea (Humb. & Bonpl.) Nees	Intensity of use (IU)	28.6
Huila_DF	Trichanthera gigantea (Humb. & Bonpl.) Nees	Intensity of use (IU)	11.1

## Sheet: Table 4
Department_EMV	Species	Number of Uses	Number of Uses Tipology	Number Mentions Spe All Uses	Mentions All Species All Uses	Soil Conservation	Wood	Ornamental	Shade	Consumption H	Cerco	Animal feed	Reforestation	Ecological Connectivity	Medicinal	For sale	MaderaFuturo	Firewood	Forraje	ConservaHumedad	Abono	Windbreak Barrier
Caqueta_CaF-CocF-ExF	Uso_Abarco	4	11	12	132	4	1	4	3
Caqueta_CocF	Uso_Abarco	2	5	3	20				2								1
Caqueta_CoF-CocF	Uso_Abarco	1	3	1	3		1
Caqueta_DF	Uso_Abarco	7	9	17	110	1	5	1	7				1				1	1
Meta_CaF-CocF-ExF	Uso_Abarco	2	11	2	113		1		1
Meta_DF	Uso_Abarco	1	7	1	62				1
Caqueta_CaF-CocF-ExF	Uso_Acasia	2	11	2	132	1		1
Meta_CaF-CocF-ExF	Uso_Acasia	1	11	3	113				3
Meta_DF	Uso_Acasia	2	7	4	62				3													1
Caqueta_CaF-CocF-ExF	Uso_Achapo	4	11	5	132	1	2	1	1
Caqueta_DF	Uso_Achapo	3	9	5	110		2		2				1
Caqueta_CaF-CocF-ExF	Uso_Aguacate	1	11	3	132					3
Caqueta_CocF	Uso_Aguacate	2	5	3	20					2						1
Caqueta_CoF-CocF	Uso_Aguacate	1	3	1	3					1
Caqueta_DF	Uso_Aguacate	1	9	1	110					1
Caqueta_ExF-CocF	Uso_Aguacate	1	3	1	15					1
Huila_CaF-CocF-ExF	Uso_Aguacate	2	7	6	107					4						2
Huila_CocF	Uso_Aguacate	3	10	17	247				5	9						3
Huila_CoF-CocF	Uso_Aguacate	3	8	18	154				2	9						7
Huila_DF	Uso_Aguacate	3	9	16	195				3	9						4
Huila_ExF-CocF	Uso_Aguacate	2	6	9	114				2	7
Meta_CaF-CocF-ExF	Uso_Aguacate	3	11	16	113				3	10						3
Meta_CocF	Uso_Aguacate	4	7	11	44				1	6		1				3
Meta_CoF-CocF	Uso_Aguacate	2	4	2	10				1	1
Meta_DF	Uso_Aguacate	4	7	11	62	1			1	4						5
Meta_ExF-CocF	Uso_Aguacate	2	7	4	54				2	2
Caqueta_CaF-CocF-ExF	Uso_Ahumado	1	11	1	132				1
Caqueta_DF	Uso_Ahumado	1	9	1	110				1
Huila_ExF-CocF	Uso_Ahuyama	1	6	1	114					1
Meta_CocF	Uso_Ahuyama	1	7	1	44					1
Meta_DF	Uso_Ahuyama	1	7	1	62					1
Meta_ExF-CocF	Uso_Aji	1	7	1	54											1
Caqueta_CaF-CocF-ExF	Uso_Amarillo	2	11	2	132					1	1
Huila_ExF-CocF	Uso_Anon	1	6	1	114					1
Caqueta_DF	Uso_Araza	1	9	1	110					1
Huila_CocF	Uso_Araza	1	10	1	247					1
Huila_CoF-CocF	Uso_Araza	1	8	1	154											1
Huila_DF	Uso_Araza	1	9	1	195					1
Caqueta_CaF-CocF-ExF	Uso_Arrayan	1	11	1	132				1
Huila_CaF-CocF-ExF	Uso_Arrayan	2	7	2	107		1		1
Huila_CocF	Uso_Arrayan	2	10	2	247		1		1
Huila_CoF-CocF	Uso_Arrayan	1	8	1	154		1
Caqueta_CaF-CocF-ExF	Uso_Balso	1	11	1	132		1
Huila_CocF	Uso_Balso	1	10	1	247				1
Caqueta_CaF-CocF-ExF	Uso_Banano	1	11	3	132					3
Caqueta_DF	Uso_Banano	2	9	2	110				1	1
Huila_CaF-CocF-ExF	Uso_Banano	5	7	15	107				1	9		1				3			1
Huila_CocF	Uso_Banano	4	10	34	247				5	20		2				7
Huila_CoF-CocF	Uso_Banano	3	8	30	154				6	15						9
Huila_DF	Uso_Banano	3	9	30	195				6	16						8
Huila_ExF-CocF	Uso_Banano	3	6	17	114				5	10						2
Meta_CaF-CocF-ExF	Uso_Banano	1	11	1	113					1
Caqueta_CaF-CocF-ExF	Uso_Bilibil	1	11	1	132				1
Huila_CocF	Uso_Bilibil	2	10	6	247		2		4
Huila_CoF-CocF	Uso_Bilibil	1	8	1	154				1
Huila_ExF-CocF	Uso_Bilibil	2	6	2	114				1	1
Huila_CocF	Uso_Bilonda	2	10	3	247		2		1
Huila_ExF-CocF	Uso_Bilonda	3	6	5	114		1		3							1
Caqueta_CaF-CocF-ExF	Uso_Biscocho	1	11	1	132		1
Caqueta_CaF-CocF-ExF	Uso_Bocaindio	2	11	3	132		2		1
Caqueta_CaF-CocF-ExF	Uso_Bore	2	11	2	132					1		1
Huila_CocF	Uso_Cachaco	1	10	1	247					1
Huila_DF	Uso_Cachaco	1	9	1	195				1
Huila_CaF-CocF-ExF	Uso_Cachimbo	2	7	10	107		3		7
Huila_CocF	Uso_Cachimbo	2	10	10	247				9									1
Huila_CoF-CocF	Uso_Cachimbo	1	8	9	154				9
Huila_DF	Uso_Cachimbo	2	9	8	195		1		7
Huila_ExF-CocF	Uso_Cachimbo	2	6	8	114		1		7
Caqueta_CaF-CocF-ExF	Uso_Cafe	1	11	1	132					1
Caqueta_DF	Uso_Cafe	2	9	2	110					1						1
Huila_CaF-CocF-ExF	Uso_Cafe	1	7	1	107											1
Huila_CocF	Uso_Cafe	1	10	1	247					1
Huila_CoF-CocF	Uso_Cafe	3	8	7	154	1				1						5
Meta_CaF-CocF-ExF	Uso_Cafe	1	11	4	113											4
Meta_CoF-CocF	Uso_Cafe	2	4	2	10					1						1
Huila_DF	Uso_Caimaron	2	9	2	195					1						1
Meta_ExF-CocF	Uso_Caimaron	2	7	2	54					1						1
Huila_DF	Uso_Caimo	2	9	2	195					1						1
Huila_CaF-CocF-ExF	Uso_Cambulo	1	7	3	107				3
Huila_CoF-CocF	Uso_Cambulo	1	8	1	154				1
Huila_DF	Uso_Cambulo	1	9	4	195				4
Huila_ExF-CocF	Uso_Cambulo	1	6	1	114				1
Huila_CoF-CocF	Uso_Caña	2	8	3	154	1				2
Huila_DF	Uso_Caña	2	9	6	195					5						1
Huila_ExF-CocF	Uso_Caña	1	6	2	114					2
Meta_CaF-CocF-ExF	Uso_Caña	1	11	1	113					1
Meta_DF	Uso_Caña	1	7	1	62					1
Meta_ExF-CocF	Uso_Caña	1	7	1	54					1
Huila_CaF-CocF-ExF	Uso_Cañafisto	2	7	2	107		1		1
Huila_CocF	Uso_Cañafisto	2	10	3	247				2									1
Meta_CaF-CocF-ExF	Uso_Cañofisto	2	11	2	113	1		1
Meta_DF	Uso_Cañofisto	1	7	1	62				1
Meta_ExF-CocF	Uso_Cañofisto	1	7	1	54				1
Huila_CaF-CocF-ExF	Uso_Caracoli	2	7	3	107		1		2
Huila_CocF	Uso_Caracoli	3	10	6	247		1		4											1
Huila_DF	Uso_Caracoli	2	9	3	195				2		1
Huila_ExF-CocF	Uso_Caracoli	2	6	2	114		1		1
Caqueta_CaF-CocF-ExF	Uso_Caraño	1	11	1	132								1
Caqueta_CaF-CocF-ExF	Uso_Carbon	1	11	1	132				1
Huila_CocF	Uso_Carbon	1	10	1	247	1
Caqueta_CaF-CocF-ExF	Uso_Castaño	1	11	2	132		2
Caqueta_ExF-CocF	Uso_Castaño	1	3	1	15				1
Caqueta_CaF-CocF-ExF	Uso_Caucho	1	11	3	132				3
Caqueta_DF	Uso_Caucho	2	9	9	110				7							2
Caqueta_ExF-CocF	Uso_Caucho	1	3	1	15				1
Huila_CocF	Uso_Caucho	1	10	2	247				2
Huila_DF	Uso_Caucho	1	9	1	195				1
Huila_ExF-CocF	Uso_Caucho	1	6	1	114				1
Caqueta_CaF-CocF-ExF	Uso_Cedro	5	11	8	132	1	3	1	2					1
Caqueta_CocF	Uso_Cedro	1	5	1	20		1
Caqueta_DF	Uso_Cedro	5	9	9	110	1	3	1	3				1
Huila_CaF-CocF-ExF	Uso_Cedro	1	7	1	107				1
Huila_CocF	Uso_Cedro	5	10	9	247		1		4	1						2				1
Huila_CoF-CocF	Uso_Cedro	2	8	5	154		1		4
Huila_DF	Uso_Cedro	2	9	2	195		1		1
Meta_CaF-CocF-ExF	Uso_Cedro	2	11	5	113		2		3
Meta_CocF	Uso_Cedro	1	7	1	44		1
Meta_CoF-CocF	Uso_Cedro	1	4	1	10				1
Meta_DF	Uso_Cedro	2	7	4	62				3								1
Meta_ExF-CocF	Uso_Cedro	2	7	4	54		3		1
Caqueta_CaF-CocF-ExF	Uso_CedroRosado	1	11	1	132				1
Caqueta_DF	Uso_CedroRosado	2	9	2	110		1		1
Huila_CocF	Uso_Ceiba	1	10	1	247				1
Caqueta_CaF-CocF-ExF	Uso_Ceibo	1	11	1	132								1
Caqueta_CaF-CocF-ExF	Uso_Chilco	1	11	1	132				1
Caqueta_DF	Uso_Chilco	2	9	2	110		1						1
Caqueta_CaF-CocF-ExF	Uso_Chingale	4	11	4	132	1	1	1	1
Caqueta_CaF-CocF-ExF	Uso_Chirimoya	1	11	1	132					1
Meta_CaF-CocF-ExF	Uso_Chonque	1	11	1	113					1
Caqueta_CaF-CocF-ExF	Uso_Chontaduro	1	11	1	132					1
Caqueta_CocF	Uso_Chontaduro	1	5	2	20					2
Caqueta_DF	Uso_Chontaduro	1	9	1	110					1
Huila_CocF	Uso_Chontaduro	2	10	2	247					1						1
Huila_DF	Uso_Chulupa	1	9	1	195											1
Huila_ExF-CocF	Uso_Chulupa	1	6	1	114					1
Huila_CaF-CocF-ExF	Uso_Cidra	1	7	1	107					1
Huila_CaF-CocF-ExF	Uso_Citricos	1	7	5	107					5
Huila_CocF	Uso_Citricos	3	10	13	247				1	11						1
Huila_CoF-CocF	Uso_Citricos	3	8	13	154				2	9						2
Huila_DF	Uso_Citricos	3	9	21	195				3	12						6
Huila_ExF-CocF	Uso_Citricos	4	6	13	114				2	8						2					1
Huila_DF	Uso_Coco	1	9	2	195					2
Meta_CocF	Uso_Coco	1	7	1	44					1
Meta_ExF-CocF	Uso_Coco	1	7	1	54				1
Caqueta_DF	Uso_Cocona	1	9	1	110					1
Caqueta_CaF-CocF-ExF	Uso_Comino	1	11	1	132						1
Caqueta_DF	Uso_Comino	2	9	2	110		1						1
Huila_CaF-CocF-ExF	Uso_Cuchiyuyo	2	7	2	107				1		1
Huila_CocF	Uso_Cuchiyuyo	1	10	1	247						1
Huila_CaF-CocF-ExF	Uso_Dindes	2	7	3	107		2		1
Huila_CocF	Uso_Dindes	3	10	6	247		2		3		1
Huila_DF	Uso_Dindes	2	9	2	195		1		1
Huila_ExF-CocF	Uso_Dindes	2	6	2	114		1		1
Huila_CocF	Uso_Eucalipto	1	10	1	247		1
Huila_CocF	Uso_Flormorado	2	10	4	247		2		2
Huila_ExF-CocF	Uso_Flormorado	1	6	1	114				1
Huila_CaF-CocF-ExF	Uso_Garrucho	2	7	2	107		1		1
Huila_ExF-CocF	Uso_Gmelina	1	6	1	114				1
Caqueta_DF	Uso_Gomo	2	9	2	110		1						1
Huila_CoF-CocF	Uso_Guacharaco	2	8	2	154				1		1
Huila_CaF-CocF-ExF	Uso_Guadua	2	7	2	107		1									1
Huila_CocF	Uso_Guadua	3	10	3	247	1					1		1
Huila_DF	Uso_Guadua	2	9	2	195	1		1
Huila_ExF-CocF	Uso_Guadua	1	6	1	114						1
Caqueta_CaF-CocF-ExF	Uso_Guamo	3	11	6	132				2	3				1
Caqueta_DF	Uso_Guamo	1	9	1	110					1
Caqueta_ExF-CocF	Uso_Guamo	2	3	2	15				1	1
Huila_CaF-CocF-ExF	Uso_Guamo	2	7	3	107				2	1
Huila_CocF	Uso_Guamo	2	10	5	247				3									2
Huila_CoF-CocF	Uso_Guamo	3	8	7	154		1		5									1
Huila_DF	Uso_Guamo	1	9	1	195					1
Huila_ExF-CocF	Uso_Guamo	1	6	1	114					1
Meta_CoF-CocF	Uso_Guamo	1	4	1	10													1
Caqueta_CaF-CocF-ExF	Uso_Guanabana	1	11	1	132					1
Caqueta_DF	Uso_Guanabana	1	9	2	110					2
Caqueta_ExF-CocF	Uso_Guanabana	2	3	2	15					1						1
Huila_CaF-CocF-ExF	Uso_Guanabana	1	7	1	107					1
Huila_CocF	Uso_Guanabana	2	10	5	247				1	4
Huila_CoF-CocF	Uso_Guanabana	2	8	6	154					3						3
Huila_DF	Uso_Guanabana	3	9	12	195				2	8						2
Huila_ExF-CocF	Uso_Guanabana	2	6	5	114				1	4
Meta_CaF-CocF-ExF	Uso_Guanabana	1	11	1	113					1
Meta_DF	Uso_Guanabana	2	7	2	62				1	1
Caqueta_CaF-CocF-ExF	Uso_Guarango	1	11	1	132								1
Caqueta_CaF-CocF-ExF	Uso_Guayaba	1	11	2	132					2
Caqueta_DF	Uso_Guayaba	2	9	2	110				1	1
Caqueta_ExF-CocF	Uso_Guayaba	2	3	2	15					1						1
Huila_CoF-CocF	Uso_Guayaba	1	8	1	154					1
Meta_DF	Uso_Guayaba	1	7	1	62					1
Meta_CaF-CocF-ExF	Uso_Guayacan	1	11	1	113				1
Huila_CocF	Uso_Higueron	1	10	2	247				2
Huila_CaF-CocF-ExF	Uso_Igua	3	7	13	107		4		8	1
Huila_CocF	Uso_Igua	5	10	22	247		5		13		2					1				1
Huila_CoF-CocF	Uso_Igua	1	8	3	154				3
Huila_DF	Uso_Igua	3	9	14	195		4		9		1
Huila_ExF-CocF	Uso_Igua	3	6	6	114		1		4		1
Meta_CaF-CocF-ExF	Uso_Igua	2	11	3	113		1		2
Meta_CocF	Uso_Igua	1	7	1	44				1
Meta_DF	Uso_Igua	1	7	1	62				1
Caqueta_CaF-CocF-ExF	Uso_Laurel	1	11	1	132				1
Caqueta_DF	Uso_Laurel	3	9	3	110		1		1				1
Huila_CaF-CocF-ExF	Uso_Leucaena	1	7	1	107		1
Meta_CaF-CocF-ExF	Uso_Leucaena	1	11	3	113				3
Meta_CocF	Uso_Leucaena	1	7	2	44				2
Caqueta_CaF-CocF-ExF	Uso_Limon	2	11	5	132				1	4
Caqueta_CoF-CocF	Uso_Limon	1	3	1	3				1
Caqueta_DF	Uso_Limon	2	9	3	110					2						1
Caqueta_ExF-CocF	Uso_Limon	2	3	3	15					2						1
Caqueta_DF	Uso_Maiz	2	9	2	110					1						1
Meta_ExF-CocF	Uso_Maiz	1	7	2	54					2
Huila_CocF	Uso_Mamei	1	10	1	247					1
Huila_DF	Uso_Mamei	3	9	4	195				1	2						1
Caqueta_ExF-CocF	Uso_Mandarina	1	3	1	15					1
Meta_CaF-CocF-ExF	Uso_Mandarina	2	11	3	113					2						1
Meta_CocF	Uso_Mandarina	1	7	2	44					2
Caqueta_CaF-CocF-ExF	Uso_Mango	1	11	1	132					1
Caqueta_CocF	Uso_Mango	1	5	1	20					1
Caqueta_DF	Uso_Mango	1	9	1	110					1
Huila_CaF-CocF-ExF	Uso_Mango	3	7	4	107				1	2						1
Huila_CocF	Uso_Mango	3	10	8	247				1	5						2
Huila_CoF-CocF	Uso_Mango	1	8	3	154					3
Huila_DF	Uso_Mango	2	9	10	195				4	6
Huila_ExF-CocF	Uso_Mango	1	6	3	114					3
Meta_CaF-CocF-ExF	Uso_Mango	2	11	3	113				1	2
Meta_CocF	Uso_Mango	2	7	3	44					2						1
Huila_CaF-CocF-ExF	Uso_Manzano	1	7	1	107							1
Huila_ExF-CocF	Uso_Manzano	1	6	1	114					1
Huila_ExF-CocF	Uso_Maracuya	1	6	1	114					1
Caqueta_CaF-CocF-ExF	Uso_Marañon	1	11	1	132				1
Caqueta_CaF-CocF-ExF	Uso_Matarraton	2	11	2	132				1						1
Caqueta_DF	Uso_Matarraton	1	9	1	110	1
Huila_CaF-CocF-ExF	Uso_Matarraton	4	7	6	107		2		2		1	1
Huila_CocF	Uso_Matarraton	3	10	11	247	1			9											1
Huila_CoF-CocF	Uso_Matarraton	3	8	6	154				3		2	1
Huila_DF	Uso_Matarraton	4	9	13	195		1		8		1	3
Huila_ExF-CocF	Uso_Matarraton	1	6	2	114				2
Meta_CaF-CocF-ExF	Uso_Matarraton	4	11	6	113				3			1			1						1
Meta_CocF	Uso_Matarraton	3	7	3	44				1						1			1
Meta_DF	Uso_Matarraton	1	7	1	62				1
Meta_ExF-CocF	Uso_Matarraton	1	7	1	54										1
Caqueta_CaF-CocF-ExF	Uso_Melina	1	11	1	132				1
Caqueta_DF	Uso_Mochilero	1	9	1	110				1
Caqueta_DF	Uso_Mortecino	1	9	1	110				1
Huila_DF	Uso_Nacedero	1	9	1	195								1
Caqueta_CaF-CocF-ExF	Uso_Naranjo	2	11	2	132				1	1
Caqueta_DF	Uso_Naranjo	1	9	2	110					2
Caqueta_ExF-CocF	Uso_Naranjo	1	3	1	15					1
Huila_CocF	Uso_Naranjo	1	10	3	247					3
Meta_CaF-CocF-ExF	Uso_Naranjo	3	11	9	113					7	1					1
Meta_CocF	Uso_Naranjo	2	7	5	44					3						2
Meta_DF	Uso_Naranjo	2	7	6	62					5						1
Meta_ExF-CocF	Uso_Naranjo	3	7	8	54				1	6						1
Caqueta_CaF-CocF-ExF	Uso_Nawi	1	11	2	132		2
Caqueta_CaF-CocF-ExF	Uso_Nogal	5	11	9	132	1	3	1	3					1
Caqueta_CocF	Uso_Nogal	3	5	3	20		1		1								1
Caqueta_DF	Uso_Nogal	2	9	4	110		2		2
Huila_CaF-CocF-ExF	Uso_Nogal	2	7	6	107		3		3
Huila_CocF	Uso_Nogal	2	10	20	247		8		12
Huila_CoF-CocF	Uso_Nogal	2	8	12	154		6		6
Huila_DF	Uso_Nogal	2	9	2	195		1		1
Huila_ExF-CocF	Uso_Nogal	2	6	7	114		2		5
Meta_CaF-CocF-ExF	Uso_Nogal	3	11	4	113	1		1	2
Meta_ExF-CocF	Uso_Nogal	1	7	1	54		1
Huila_CaF-CocF-ExF	Uso_Ocobo	1	7	1	107				1
Caqueta_CaF-CocF-ExF	Uso_OtroArboles	2	11	2	132		1		1
Caqueta_CocF	Uso_OtroArboles	1	5	1	20				1
Caqueta_DF	Uso_OtroArboles	2	9	2	110		1		1
Caqueta_ExF-CocF	Uso_OtroArboles	1	3	1	15				1
Huila_CaF-CocF-ExF	Uso_OtroArboles	1	7	1	107				1
Huila_CocF	Uso_OtroArboles	3	10	3	247		1		1							1
Huila_CoF-CocF	Uso_OtroArboles	1	8	2	154				2
Huila_DF	Uso_OtroArboles	1	9	1	195		1
Meta_CaF-CocF-ExF	Uso_OtroArboles	1	11	1	113				1
Meta_CocF	Uso_OtroArboles	1	7	2	44				2
Meta_ExF-CocF	Uso_OtroArboles	1	7	1	54				1
Huila_CocF	Uso_Pabilo	1	10	1	247				1
Caqueta_CaF-CocF-ExF	Uso_PalmaChonta	1	11	1	132								1
Huila_CocF	Uso_Palmicha	1	10	1	247				1
Caqueta_CaF-CocF-ExF	Uso_PaloNegro	1	11	1	132		1
Caqueta_DF	Uso_Papaya	1	9	1	110					1
Huila_CaF-CocF-ExF	Uso_Papaya	1	7	1	107							1
Huila_CocF	Uso_Papaya	1	10	2	247					2
Huila_DF	Uso_Papaya	1	9	2	195					2
Huila_ExF-CocF	Uso_Papaya	1	6	1	114					1
Huila_DF	Uso_Para	2	9	4	195					2						2
Meta_ExF-CocF	Uso_PateVaca	1	7	1	54													1
Huila_ExF-CocF	Uso_Payande	2	6	2	114		1		1
Caqueta_CocF	Uso_PeineMono	1	5	1	20				1
Caqueta_CaF-CocF-ExF	Uso_Pildoro	1	11	4	132					4
Caqueta_CocF	Uso_Pildoro	1	5	1	20					1
Caqueta_DF	Uso_Pildoro	2	9	4	110					3						1
Caqueta_CaF-CocF-ExF	Uso_Piña	1	11	1	132					1
Caqueta_DF	Uso_Piña	2	9	3	110					2						1
Huila_ExF-CocF	Uso_Piña	1	6	1	114					1
Huila_DF	Uso_Piñon	2	9	2	195		1		1
Caqueta_CaF-CocF-ExF	Uso_Platano	3	11	15	132				2	12						1
Caqueta_CocF	Uso_Platano	1	5	2	20					2
Caqueta_DF	Uso_Platano	3	9	11	110				1	7						3
Huila_CaF-CocF-ExF	Uso_Platano	2	7	10	107					9						1
Huila_CocF	Uso_Platano	3	10	23	247				3	16						4
Huila_CoF-CocF	Uso_Platano	3	8	20	154				5	11						4
Huila_DF	Uso_Platano	3	9	16	195				2	10						4
Huila_ExF-CocF	Uso_Platano	3	6	12	114				2	9						1
Meta_CaF-CocF-ExF	Uso_Platano	2	11	19	113				2	17
Meta_CocF	Uso_Platano	3	7	10	44				1	7						2
Meta_CoF-CocF	Uso_Platano	1	4	3	10					3
Meta_DF	Uso_Platano	4	7	23	62				8	12		1				2
Meta_ExF-CocF	Uso_Platano	3	7	16	54				5	10						1
Caqueta_CaF-CocF-ExF	Uso_Pomo	1	11	1	132				1
Huila_CocF	Uso_Popoche	1	10	1	247					1
Huila_DF	Uso_Popoche	2	9	3	195				1	2
Caqueta_CaF-CocF-ExF	Uso_Quiebrabarrigo	2	11	2	132				1					1
Meta_CaF-CocF-ExF	Uso_Saman	1	11	1	113				1
Huila_CocF	Uso_Sangregado	1	10	1	247				1
Caqueta_CaF-CocF-ExF	Uso_Sangretoro	1	11	1	132								1
Caqueta_DF	Uso_Sonoro	2	9	3	110		1		2
Caqueta_CaF-CocF-ExF	Uso_Teca	2	11	2	132	1		1
Huila_CocF	Uso_Teca	1	10	1	247											1
Huila_ExF-CocF	Uso_Teca	1	6	1	114				1
Meta_DF	Uso_Teca	1	7	1	62				1
Meta_CaF-CocF-ExF	Uso_Tomate	1	11	1	113					1
Caqueta_CaF-CocF-ExF	Uso_UvaCaimarona	1	11	1	132					1
Caqueta_DF	Uso_UvaCaimarona	1	9	2	110					2
Huila_CocF	Uso_Yarumo	2	10	2	247				1				1
Meta_CaF-CocF-ExF	Uso_Yopo	4	11	9	113	2		1	5									1
Meta_CoF-CocF	Uso_Yopo	1	4	1	10				1
Meta_ExF-CocF	Uso_Yopo	2	7	2	54		1		1
Caqueta_CaF-CocF-ExF	Uso_Yuca	2	11	4	132					3						1
Caqueta_CocF	Uso_Yuca	1	5	1	20					1
Caqueta_DF	Uso_Yuca	2	9	4	110					3						1
Huila_CaF-CocF-ExF	Uso_Yuca	1	7	1	107					1
Huila_CocF	Uso_Yuca	2	10	6	247				2	4
Huila_CoF-CocF	Uso_Yuca	1	8	3	154					3
Huila_DF	Uso_Yuca	1	9	5	195					5
Huila_ExF-CocF	Uso_Yuca	1	6	1	114					1
Meta_CaF-CocF-ExF	Uso_Yuca	2	11	13	113					12		1
Meta_CocF	Uso_Yuca	2	7	2	44					1						1
Meta_DF	Uso_Yuca	1	7	3	62					3
Meta_ExF-CocF	Uso_Yuca	2	7	5	54					4		1
Caqueta_CocF	Uso_Zapote	1	5	1	20					1
Huila_CocF	Uso_Zapote	1	10	1	247					1
Huila_DF	Uso_Zapote	1	9	1	195					1
Huila_ExF-CocF	Uso_Zapote	2	6	2	114				1	1
Meta_CaF-CocF-ExF	Uso_Zapote	1	11	1	113					1
Meta_DF	Uso_Zapote	1	7	1	62											1
Meta_ExF-CocF	Uso_Zapote	2	7	3	54					2						1
